# Supplementary material for: The IgG glycome of SARS-CoV-2 infected individuals reflects disease course and severity
Source: Front Immunol. 2022 Oct 18;13:993354. doi: 10.3389/fimmu.2022.993354 (PMC9641981; doi:10.3389/fimmu.2022.993354)
Supplement: Supplementary file 2 [file Table_1.xlsx]

## Sheet: Table of contents
Table of contents
Supplementary Table 1.	List of detected glycopeptides
Supplementary Table 2.	Patient characteristics of São Paulo (Brazil) cohort
Supplementary Table 3.	Patient characteristics of Tübingen (Germany) cohort
Supplementary Table 4.	Comparison of anti-S and total IgG1 glycosylation traits in each patient group
Supplementary Table 5.	Spearman's correlations between glycosylation traits and days since onset of symptoms
Supplementary Table 6.	Comparison of total IgG1 glycosylation traits between patient groups.
Supplementary Table 7.	Comparison of anti-S IgG1 glycosylation traits between patient groups.
Supplementary Table 8.	Spearman's correlation between anti-S (A) and total (B) IgG1 glycosylation traits and inflammatory markers.
Supplementary Table 9.	Overview of the processed IgG1 glycosylation data.

## Sheet: S1 Detected glycopeptides 
Supplementary Table 1: Detected glycopeptides, their theoretical monoisotopic m/z values in 2+ and 3+ charge states and their proposed structures. If part of the isotopic envelope was overlapping with contaminant peaks, this is indicated. These overlapping peaks were excluded from signal integration. Analytes highlighted in light blue were used for alignment and as calibrants.
Glycan composition	Alternative nomenclature	m/z [M+2H]2+	m/z [M+3H]3+	Proposed structure	Contaminations (in anti-S IgG1 samples)	Contaminations (in total IgG1 samples)
H3N4	G0	1244.5	830.001		On all plates	On all plates
H4N4	G1	1325.52	884.018		On plate 2
H3N4F1	G0F	1317.53	878.687		On all plates
H4N4F1	G1F	1398.55	932.704
H5N4F1	G2F	1479.58	986.722		On plate 2
H3N5F1	G0FN	1419.07	946.38		On all plates
H4N5F1	G1FN	1500.09	1000.4		On all plates
H4N4S1	G1S	1471.07	981.05		On all plates
H5N4S1	G2S	1552.1	1035.07		On all plates
H4N4F1S1	G1FS	1544.1	1029.74		On all plates
H5N4F1S1	G2FS	1625.13	1083.75		On plate 2	On all plates
H5N4F1S2	G2FS2	1770.67	1180.79			On all plates
H4N5F1S1	G1FNS1	1645.64	1097.43		On all plates
H5N5F1S1	G2FNS1	1726.67	1151.45		On plate 2	On all plates

## Sheet: S2 São Paulo cohort
Supplementary Table 2: Patient characteristics of the São Paulo cohort. NA denotes values that were not applicable or not available.
	Negative controls N = 87	Convalescent patients N = 70	Outpatients N = 20	Hospitalized patients N = 73
Age Median (1st quartile - 3rd quartile)	35 (28 - 46)	50 (41 - 55)	46 (33 - 52)	63 (55 - 76)
BMI Median (1st quartile - 3rd quartile)	26 (23 - 28)	30 (27 - 33)	27 (25 - 30)	28 (26 - 32)
Days since onset of symptoms Median (1st quartile - 3rd quartile)	NA	NA	16 (11 - 18)	11 (8 - 14)
Date of sample collection Min - max	04/05/2020 - 07/08/2020	NA	12/06/2020 - 25/06/2020	13/06/2020 - 21/01/2021
Male N (%)	35 (40%)	26 (37%)	9 (45%)	44 (60%)
Female N (%)	52 (60%)	44 (63%)	11 (55%)	29 (40%)

## Sheet: S3 Tübingen cohort
Supplementary Table 3: Patient characterstics of the Tübingen cohort.
	Outpatients N = 10	Hospitalized patients N = 12	Outpatients (late timepoints) N = 107
Age Median (1st quartile - 3rd quartile)	42 (35 - 50)	60 (56 - 76)	31 (24 - 53)
BMI Median (1st quartile - 3rd quartile)	28 (27 - 29)	29 (26 - 34)	24 (22 - 27)
Days since onset of symptoms Median (1st quartile - 3rd quartile)	14 (10 - 19)	13 (10 - 25)	121 (106 - 141)
Date of sample collection Min - max	29/04/2020 - 20/05/2020	08/04/2020 - 24/05/2020	28/05/2020 - 04/09/2020
Male N (%)	6 (60%)	8 (67%)	41 (38%)
Female N (%)	4 (40%)	4 (33%)	66 (62%)

## Sheet: S4 Anti-S & total IgG1 compared
Supplementary Table 4: Comparison of anti-S and total IgG1 glycosylation traits in each patient group. Multiple testing correction was performed using the Benjamini-Hochberg procedure, adjusting to 5% FDR. Fold changes have been calculated by dividing the median of Group 1 (anti-S) by the median of Group 2 (total). *, ***, ****: p-value < 0.05, 0.001, 0.0001, respectively and ns: not significant …
	Glycosylation trait	Group 1	Group 2	W statistic	p-value	Adjusted p-value	Significance (unadjusted)	Significance (adjusted)	Fold change	Median group 1	Median group 2
Convalescent patients	Fucosylation	Anti-S	Total	1561	0.167	0.167	ns	ns	1.00854	94.9799	94.1756
	Bisection	Anti-S	Total	34	6.96e-13	2.784e-12	****	****	0.63441	5.45631	8.60061
	Galactosylation	Anti-S	Total	2392	1.48e-09	1.97333e-09	****	****	1.12378	46.6552	41.5163
	Sialylation	Anti-S	Total	2409	8.15e-10	1.63e-09	****	****	1.20534	12.1771	10.1026
Outpatients	Fucosylation	Anti-S	Total	62	7.05e-06	7.05e-06	****	****	0.961024	90.4247	94.092
	Bisection	Anti-S	Total	49	1.6e-06	2.13333e-06	****	****	0.541722	5.17016	9.54394
	Galactosylation	Anti-S	Total	626	4.07e-10	8.14e-10	****	****	1.12951	51.1139	45.2534
	Sialylation	Anti-S	Total	627	2.91e-10	8.14e-10	****	****	1.55467	14.71	9.46182
Hospitalized patients	Fucosylation	Anti-S	Total	402	5.91e-11	5.91e-11	****	****	0.937715	88.0535	93.9021
	Bisection	Anti-S	Total	103	7.89e-15	1.052e-14	****	****	0.528278	4.06044	7.68619
	Galactosylation	Anti-S	Total	4005	2.59e-16	5.94e-16	****	****	1.2515	46.6738	37.2944
	Sialylation	Anti-S	Total	4001	2.97e-16	5.94e-16	****	****	1.3875	13.148	9.47602
Outpatients (late time-points)	Fucosylation	Anti-S	Total	3778	0.0105	0.021	*	*	1.00848	96.8377	96.023
	Bisection	Anti-S	Total	92	2.39e-18	9.56e-18	****	****	0.650877	5.71841	8.7857
	Galactosylation	Anti-S	Total	3168	0.491	0.491	ns	ns	1.02018	60.3749	59.1805
	Sialylation	Anti-S	Total	3644	0.0318	0.0424	*	*	1.10898	10.8635	9.79594

## Sheet: S5 Days since symptom onset
Supplementary Table 5: Correlations between glycosylation traits and days since onset of symptoms. Spearman correlation coefficients (R) and their corresponding p-values are shown for outpatients, hospitalized patients and both outpatients and hospitalized patients combined (all patients). Significant correlations are highlighted in blue. *, **: p-value < 0.05, 0.01, respectively and ns: not-sign…
		Anti-S IgG1			Total IgG1
Patient group	Glycosylation trait	p-value	R	Significance	p-value	R	Significance
Outpatients	Bisection	0.723	-0.062	ns	0.331	-0.17	ns
	Fucosylation	0.0841	0.3	ns	0.0159	0.4	*
	Galactosylation	0.0908	0.29	ns	0.365	0.16	ns
	Sialylation	0.431	0.14	ns	0.953	-0.01	ns
Hospitalized patients	Bisection	0.321	-0.11	ns	0.43	-0.085	ns
	Fucosylation	0.0397	0.22	*	0.913	0.012	ns
	Galactosylation	0.904	-0.013	ns	0.342	0.1	ns
	Sialylation	0.596	-0.057	ns	0.31	-0.11	ns
All patients	Bisection	0.851	-0.017	ns	0.831	-0.019	ns
	Fucosylation	0.00182	0.28	**	0.157	0.13	ns
	Galactosylation	0.0563	0.17	ns	0.0117	0.23	*
	Sialylation	0.296	0.095	ns	0.722	-0.032	ns

## Sheet: S6 Total IgG1 patient groups
Supplementary Table 6: Comparison of total IgG1 glycosylation traits between patient groups. The p-values shown are the p-values of the glycosylation trait's coefficients in the logistic regression models. Multiple testing correction was performed using the Benjamini-Hochberg procedure, adjusting to 5% FDR. In the logistic regression models Group 1 corresponds to a value of 0 while Group 2 corres…
Glycosylation trait	Group 1	Group 2	p-value	Adjusted p-value	Significance (unadjusted)	Significance (adjusted)	Odd ratio (OR) with [95% confidence interval]	Median group 1	Median group 2	Fold change
Fucosylation	Negative controls	Outpatients	0.795929	0.818695	ns	ns	0.92 [0.72 - 1.17]	94.3617	94.092	0.997142
Bisection	Negative controls	Outpatients	0.818695	0.818695	ns	ns	1.01 [0.75 - 1.35]	8.68174	9.54394	1.09931
Galactosylation	Negative controls	Outpatients	0.0517937	0.207175	ns	ns	0.84 [0.69 - 1.00]	44.1669	45.2534	1.0246
Sialylation	Negative controls	Outpatients	0.803061	0.818695	ns	ns	0.97 [0.72 - 1.28]	10.5615	9.46182	0.895878
Fucosylation	Negative controls	Hospitalized patients	0.610674	0.814232	ns	ns	0.94 [0.78 - 1.12]	94.3617	93.9541	0.99568
Bisection	Negative controls	Hospitalized patients	1.04464e-05	4.17856e-05	****	****	0.42 [0.28 - 0.60]	8.68174	7.48738	0.862428
Galactosylation	Negative controls	Hospitalized patients	0.000129546	0.000259092	***	***	0.61 [0.45 - 0.76]	44.1669	36.8496	0.834326
Sialylation	Negative controls	Hospitalized patients	0.943247	0.943247	ns	ns	1.01 [0.79 - 1.29]	10.5615	9.49905	0.899404
Fucosylation	Outpatients	Hospitalized patients	0.715483	0.715483	ns	ns	0.96 [0.77 - 1.17]	94.092	93.9541	0.998534
Bisection	Outpatients	Hospitalized patients	0.000594253	0.00237701	***	**	0.59 [0.41 - 0.79]	9.54394	7.48738	0.784516
Galactosylation	Outpatients	Hospitalized patients	0.0133579	0.0267158	*	*	0.84 [0.72 - 0.95]	45.2534	36.8496	0.814296
Sialylation	Outpatients	Hospitalized patients	0.513325	0.684434	ns	ns	1.07 [0.82 - 1.40]	9.46182	9.49905	1.00394

## Sheet: S7 Anti-S IgG1 patient groups
Supplementary Table 7: Comparison of anti-S IgG1 glycosylation traits between patient groups. The p-values shown are the p-values of the glycosylation trait's coefficients in the logistic regression models. Multiple testing correction was performed using the Benjamini-Hochberg procedure, adjusting to 5% FDR. In the logistic regression models Group 1 corresponds to a value of 0 while Group 2 corre…
Glycosylation trait	Group 1	Group 2	p-value	Adjusted p-value	Significance (unadjusted)	Significance (adjusted)	Odd ratio (OR) with [95% confidence interval]	Median group 1	Median group 2	Fold change
Fucosylation	Outpatients	Hospitalized patients	0.0396957	0.0793913	*	ns	0.87 [0.77 - 0.97]	90.4247	87.6104	1.03212
Bisection	Outpatients	Hospitalized patients	0.0261978	0.0793913	*	ns	0.72 [0.51 - 0.95]	5.17016	4.08858	1.26454
Galactosylation	Outpatients	Hospitalized patients	0.0780062	0.104008	ns	ns	0.90 [0.80 - 1.01]	51.1139	46.2665	1.10477
Sialylation	Outpatients	Hospitalized patients	0.329734	0.329734	ns	ns	0.93 [0.78 - 1.10]	14.71	12.8965	1.14062

## Sheet: S8 Inflammatory markers
Supplementary Table 8: Spearman's correlation between anti-S (A) and total (B) IgG1 glycosylation traits and inflammatory markers. Spearman's correlation coefiicients (R) are shown with corresponding p-values and significance levels. *, **, ****: p-value < 0.05, 0.01, 0.0001, respectively and ns: not significant (p-value ≥ 0.05) Significant correlations are highlighted in blue.
A
	Fucosylation			Bisection			Galactosylation			Sialylation
Inflammatory marker	p-value	R	Significance	p-value	R	Significance	p-value	R	Significance	p-value	R	Significance
IL-12	0.59	-0.06	ns	0.859	-0.02	ns	0.449	-0.084	ns	0.912	0.012	ns
TNF	0.967	0.0046	ns	0.52	-0.071	ns	0.538	-0.068	ns	0.878	0.017	ns
IL-10	0.443	-0.085	ns	0.0922	-0.18	ns	0.251	-0.13	ns	0.925	0.01	ns
IL-6	0.548	0.066	ns	0.00963	-0.28	**	3.25e-05	-0.44	****	0.0302	-0.24	*
IL-1-β	0.976	-0.0034	ns	0.0977	-0.18	ns	0.269	-0.12	ns	0.651	-0.05	ns
IL-8	0.839	-0.023	ns	0.00931	-0.29	**	9.96e-05	-0.42	****	0.0353	-0.23	*
B
	Fucosylation			Bisection			Galactosylation			Sialylation
Inflammatory marker	p-value	R	Significance	p-value	R	Significance	p-value	R	Significance	p-value	R	Significance
IL-12	0.272	-0.12	ns	0.587	0.06	ns	0.0606	-0.21	ns	0.633	-0.053	ns
TNF	0.566	-0.064	ns	0.0894	0.19	ns	0.0611	-0.21	ns	0.992	-0.0011	ns
IL-10	0.58	-0.061	ns	0.38	-0.097	ns	0.102	-0.18	ns	0.518	-0.072	ns
IL-6	0.426	-0.088	ns	0.726	0.039	ns	3.68e-06	-0.49	****	0.0034	-0.32	**
IL-1-β	0.769	-0.032	ns	0.0883	0.19	ns	0.00168	-0.34	**	0.125	-0.17	ns
IL-8	0.864	-0.019	ns	0.476	-0.08	ns	0.00176	-0.34	**	0.141	-0.16	ns

## Sheet: S9 IgG1 glycosylation data
Supplementary Table 9: Comprehensive table with cohort characteristics and processed glycomics data. Empty cells denote values that were either not available or not applicable.
Sample ID	Patient ID	Group	Cohort	Age	Sex	BMI	Days since onset of symptoms	Collection date	Test to confirm SARS-CoV-2 infection	ICU	Hypertension	Diabetes mellitus	TNF (pg/mL)	IL-6 (pg/mL)	IL-8 (pg/mL)	IL-10 (pg/mL)	IL-12 (pg/mL)	IL-1 bèta (pg/mL)	Anti-S IgGI1H3N4 (%)	Anti-S IgGI1H4N4 (%)	Anti-S IgGI1H3N4F1 (%)	Anti-S IgGI1H4N4F1 (%)	Anti-S IgGI1H5N4F1 (%)	Anti-S IgGI1H4N5F1 (%)	Anti-S IgGI1H5N4S1 (%)	Anti-S IgGI1H4N4F1S1 (%)	Anti-S IgGI1H5N4F1S1 (%)	Anti-S IgGI1H5N4F1S2 (%)	Anti-S IgGI1H4N5F1S1 (%)	Anti-S IgGI1H5N5F1S1 (%)	Anti-S IgG1 fucosylation (%)	Anti-S IgG1 bisection (%)	Anti-S IgG1 galactosylation (%)	Anti-S IgG1 sialylation (%)	Total IgGI1H3N4 (%)	Total IgGI1H4N4 (%)	Total IgGI1H3N4F1 (%)	Total IgGI1H4N4F1 (%)	Total IgGI1H5N4F1 (%)	Total IgGI1H4N5F1 (%)	Total IgGI1H5N4S1 (%)	Total IgGI1H4N4F1S1 (%)	Total IgGI1H5N4F1S1 (%)	Total IgGI1H5N4F1S2 (%)	Total IgGI1H4N5F1S1 (%)	Total IgGI1H5N5F1S1 (%)	Total IgG1 fucosylation (%)	Total IgG1 bisection (%)	Total IgG1 galactosylation (%)
CN_01	CN_01	Negative controls	Brazil	24	Male	30.0041		2020-05-04	RT-PCR		No	No	1.45	2.18	1.66	0.48	0	0.09																	0.730779	1.11706	24.0198	31.4515	13.8108	10.7872	0.527659	2.96602	12.8418	0.46366	0.630137	0.653633	97.6245	12.071	38.9317
CN_02	CN_02	Negative controls	Brazil	27	Female	20.7612		2020-05-04	RT-PCR		No	No	0	1.23	2.22	0.43	0	0																	0.638176	1.29639	20.5369	34.0538	18.1448	8.22666	0.4308	2.43759	13.147	0.326312	0.369158	0.392513	97.6346	8.98834	42.4862
CN_03	CN_03	Negative controls	Brazil	24	Female	23.2335		2020-05-04	RT-PCR		No	No	0	1.23	2.66	0.59	0	0																	0.465889	1.30806	14.0129	31.3097	23.4626	8.41872	0.715607	1.80762	17.1248	0.458995	0.380344	0.534707	97.5104	9.33378	46.7842
CN_04	CN_04	Negative controls	Brazil	25	Male	27.1605		2020-05-04	RT-PCR		No	No	0	0	0.32	0.29	0	0																	0.755523	1.9332	11.7877	30.0024	25.2705	9.53128	0.710827	1.63098	17.0244	0.403551	0.398084	0.551618	96.6005	10.481	48.6845
CN_05	CN_05	Negative controls	Brazil	30	Female	23.0518		2020-05-04	RT-PCR		No	No	0	0.91	2.16	0.21	0	0.17																	0.814315	3.44454	12.2209	28.9803	23.9448	5.96859	2.47413	1.95147	18.904	0.548039	0.334598	0.414319	93.267	6.71751	47.7211
CN_06	CN_06	Negative controls	Brazil	23	Male	43.2526		2020-05-14	RT-PCR		Yes	No	0	3.84	3.63	0.53	0	0																	1.49436	2.34692	25.7483	30.67	14.6968	6.84046	0.95953	2.71931	13.2182	0.490605	0.424839	0.390757	95.1992	7.65605	38.0384
CN_07	CN_07	Negative controls	Brazil	34	Female	39.7283		2020-05-04	RT-PCR		No	No	0	2.08	2.57	0	0	35.95																	0.532332	1.44495	14.945	30.351	23.1601	7.64573	0.915361	1.91854	17.7381	0.468394	0.348938	0.531606	97.1074	8.52628	45.9301
CN_08	CN_08	Negative controls	Brazil	30	Female	19.8178		2020-05-04	RT-PCR		No	No	0	0.9	4.75	0.28	0	0																	1.37091	4.15204	12.5094	27.5189	20.888	7.62795	2.59169	2.18689	19.4325	0.667948	0.444238	0.609556	91.8854	8.68174	45.7222
CN_10	CN_10	Negative controls	Brazil	68	Female	28.6851		2020-05-05	RT-PCR		No	No	0	2.15	1.35	0	0	0																	3.6642	4.42188	25.8427	30.9474	13.0732	9.33405	1.09747	2.26116	8.49677	0.174333	0.392809	0.294007	90.8165	10.0209	38.3177
CN_11	CN_11	Negative controls	Brazil	26	Male	24.5435		2020-05-14	RT-PCR		No	No	0	0	1.65	0	0	0																	0.779529	2.18643	12.6847	27.3894	25.1614	7.37198	1.22586	1.74935	20.0214	0.5177	0.373249	0.539029	95.8082	8.28425	46.9791
CN_12	CN_12	Negative controls	Brazil	53	Male			2020-05-05	RT-PCR		No	No	0	0.99	2.71	0	0	0.35																	1.75791	2.97521	20.3621	34.577	16.71	9.18907	0.99129	2.27028	10.2651	0.204338	0.374424	0.323253	94.2756	9.88675	42.9219
CN_13	CN_13	Negative controls	Brazil	69	Male	30.4218		2020-05-05	RT-PCR		Yes	Yes	0	2.7	3.05	0.5	0	0																	1.72659	3.96741	14.3435	23.4603	19.029	10.9614	2.17283	1.976	19.559	1.00341	0.750039	1.05051	92.1332	12.762	43.8133
CN_14	CN_14	Negative controls	Brazil	44	Female			2020-05-05	RT-PCR		Yes	No	0	2.53	9.29	0.45	0	0																	2.18714	3.86564	19.7083	27.649	20.5913	5.9238	1.55418	1.72486	15.6844	0.539153	0.292646	0.279558	92.393	6.496	42.6921
CN_15	CN_15	Negative controls	Brazil	36	Female	25.6607		2020-05-05	RT-PCR		No	No	0	0.9	1.05	0.28	0	0.22																	0.83578	1.85729	20.7353	34.3447	18.6778	8.1478	0.769535	2.04344	11.6397	0.276035	0.311586	0.361002	96.5374	8.82038	43.4368
CN_16	CN_16	Negative controls	Brazil	37	Female			2020-05-05	RT-PCR		No	No	0	0.77	2.38	0	0	0.05																	1.06993	2.50653	11.3267	25.7649	25.3549	8.70513	1.42302	1.69067	20.4285	0.598153	0.428438	0.703021	95.0005	9.83659	47.627
CN_17	CN_17	Negative controls	Brazil	33	Male	26.7949		2020-05-05	RT-PCR		No	No	0.11	1.36	1.65	0.13	0.02	0																	0.906463	1.88209	14.2378	30.1152	20.2954	7.54622	1.0491	2.39877	19.6928	0.710706	0.489492	0.675878	96.1623	8.71159	43.947
CN_18	CN_18	Negative controls	Brazil	22	Male	25.3086		2020-05-05	RT-PCR		No	No	0	0.63	4.49	0.46	0.33	0.37																	0.804519	1.64883	19.1772	31.7621	18.4533	9.32647	0.752901	2.44145	14.177	0.416294	0.494601	0.545411	96.7937	10.3665	43.0046
CN_19	CN_19	Negative controls	Brazil	69	Male	26.1752		2020-05-05	RT-PCR		Yes	Yes	0	1.17	5.69	0.28	0	0																	4.11533	4.91562	24.611	29.774	16.1706	9.56233	0.797614	1.5179	7.7967	0.167049	0.301178	0.270718	90.1714	10.1342	40.4415
CN_20	CN_20	Negative controls	Brazil	43	Female			2020-05-05	RT-PCR		No	No	0	2.56	10.87	0.82	0	0.05																	1.39531	2.97695	16.3104	28.4555	18.7529	9.94165	1.46511	2.15911	16.5313	0.684143	0.591736	0.735837	94.1626	11.2692	43.7005
CN_21	CN_21	Negative controls	Brazil	23	Male	30.9617		2020-05-05	RT-PCR		No	No	0	0.42	1.27	0.2	0.32	0.05																	2.75172	4.47314	15.9908	29.3026	20.7304	6.4794	1.67474	1.91836	15.3954	0.506606	0.319888	0.457007	91.1004	7.25629	44.6155
CN_22	CN_22	Negative controls	Brazil	80	Female			2020-05-05	RT-PCR		No	No	0	67.5	5.69	0.62	0	0																	0.340144	0.455825	44.0525	31.9796	9.05641	4.37192	0.103013	2.56812	6.60528	0.143979	0.199765	0.123428	99.101	4.69511	29.2144
CN_23	CN_23	Negative controls	Brazil	65	Male	35.4938		2020-05-05	RT-PCR		Yes	Yes	0	1.5	3.02	0.25	0	0																	2.73982	3.13448	19.9966	27.0717	16.233	11.8381	1.16441	2.36129	13.5999	0.495916	0.649577	0.715186	92.9613	13.2029	41.1361
CN_24	CN_24	Negative controls	Brazil	40	Female	16.7969		2020-05-06	RT-PCR		No	No	0	0.71	1.69	0	0	0																	0.988999	3.38288	14.7931	30.15	20.9474	8.08835	1.65197	1.9697	16.7412	0.45128	0.367119	0.467961	93.9762	8.92343	45.4976
CN_25	CN_25	Negative controls	Brazil	30	Female	21.9136		2020-05-06	RT-PCR		No	No	0	2.81	2.67	0.09	0	0.05																	1.11316	2.39193	14.1823	31.0477	21.4034	8.53778	1.05247	2.12803	16.5582	0.584739	0.436563	0.563716	95.4424	9.53806	45.8754
CN_26	CN_26	Negative controls	Brazil	64	Female	27.8852		2020-05-06	RT-PCR		Yes	No	0	1.04	1.89	0.11	0	0																	2.29796	3.4412	24.0767	32.6058	14.9023	10.5049	0.767366	2.03983	8.4844	0.149556	0.366549	0.363423	93.4935	11.2349	40.6618
CN_27	CN_27	Negative controls	Brazil	24	Male	23.2254		2020-05-06	RT-PCR		No	No	0	0.49	1.94	0.43	0	0																	1.25114	2.72294	15.5365	28.144	21.1443	5.74785	1.65516	2.45929	19.876	0.671977	0.352608	0.43823	94.3708	6.53869	43.623
CN_28	CN_28	Negative controls	Brazil	25	Female	24.5243		2020-05-06	RT-PCR		No	No	0	0.82	1.01	0	0.18	0.12																	0.384248	1.38048	9.71688	29.6399	27.1858	7.93783	0.859149	1.6236	19.7923	0.549248	0.347822	0.582822	97.3761	8.86847	49.6418
CN_29	CN_29	Negative controls	Brazil	29	Male	21.0498		2020-05-06	RT-PCR		Yes	No	0	4.9	0.97	0.27	0	0																	1.86626	4.29778	20.055	33.7264	17.7906	5.81102	1.65688	2.15039	11.8394	0.282761	0.234761	0.288766	92.1791	6.33454	43.1292
CN_30	CN_30	Negative controls	Brazil	53	Male	26.8406		2020-08-07	RT-PCR		No	Yes	0	1.32	1.63	0	0	0																	2.3813	3.76417	22.7974	28.113	14.6533	8.74591	1.58368	2.62133	13.3151	0.712225	0.551213	0.761418	92.2708	10.0585	39.6084
CN_31	CN_31	Negative controls	Brazil	52	Female	30.1103		2020-05-06	RT-PCR		Yes	Yes	0	2.72	1.42	0.1	0	0																	0.772132	1.66128	24.7162	31.1589	15.7463	8.8951	0.799317	2.41855	12.5946	0.336162	0.438605	0.462803	96.7673	9.79651	39.6308
CN_32	CN_32	Negative controls	Brazil	31	Male	26.3656		2020-05-06	RT-PCR		No	No	0.12	0.6	1.39	0	0	0																	0.919835	2.35708	15.6536	32.0647	20.2282	7.78953	0.957391	2.40314	16.1472	0.556626	0.405998	0.516655	95.7657	8.71218	44.7691
CN_33	CN_33	Negative controls	Brazil	28	Female	33.2671		2020-05-06	RT-PCR		No	No	0	0.78	1.21	0	0	0.15																	1.80059	5.2951	12.0819	28.7774	20.4068	8.80961	2.22437	2.21372	16.8121	0.54298	0.46959	0.565809	90.6799	9.84501	46.5227
CN_34	CN_34	Negative controls	Brazil	29	Female	20.7612		2020-05-08	RT-PCR		No	No	0	0.58	1.12	0	0.02	0.01																	1.13228	3.21636	14.0549	29.3011	21.4923	7.71743	1.45586	2.09023	18.0521	0.596656	0.423311	0.467484	94.1955	8.60822	45.3865
CN_35	CN_35	Negative controls	Brazil	37	Male	27.3588		2020-05-06	RT-PCR		No	No	0.96	0.11	3.25	0.28	0	16.7																	2.80055	5.24721	16.2508	30.78	19.5248	7.36955	1.50904	2.13126	13.3688	0.327888	0.315087	0.374939	90.4432	8.05958	44.6583
CN_36	CN_36	Negative controls	Brazil	36	Male	28.6508		2020-05-06	RT-PCR		No	No	1.69	1.77	3.96	1.31	1.33	2.4																	0.592045	2.00545	13.4301	30.0403	21.7831	7.83758	1.21952	2.27761	18.98	0.723376	0.467326	0.643551	96.183	8.94845	45.6837
CN_37	CN_37	Negative controls	Brazil	29	Female	23.3067		2020-05-06	RT-PCR		No	No	0	0.75	3.74	0.05	0	0.13																	0.90824	1.52324	18.9581	33.4034	20.3452	7.00224	0.443053	2.24374	14.1493	0.358853	0.32201	0.342602	97.1255	7.66685	43.7371
CN_38	CN_38	Negative controls	Brazil	41	Female	26.1752		2020-05-06	RT-PCR		No	No	0	0.21	0.93	0.25	0	0.21																	1.39146	5.08867	7.90665	24.8485	24.2305	7.54179	3.64227	1.7156	21.804	0.735223	0.434766	0.66051	89.8776	8.63707	49.0832
CN_39	CN_39	Negative controls	Brazil	22	Female	22.4059		2020-05-06	RT-PCR		No	No	0	3.01	0.64	0.25	0	0.03																	1.55498	3.11481	13.4507	30.1221	20.6231	6.32511	1.63842	2.25201	19.1027	0.985417	0.387784	0.442842	93.6918	7.15573	44.7907
CN_40	CN_40	Negative controls	Brazil	24	Female	24.0238		2020-05-06	RT-PCR		No	No	0	1.49	0.75	0.37	0	0																	1.18431	2.01432	19.4741	31.7045	18.1144	5.03036	0.749985	2.98097	17.4199	0.609244	0.347743	0.370104	96.0514	5.74821	40.8827
CN_41	CN_41	Negative controls	Brazil	34	Female	23.1473		2020-05-06	RT-PCR		No	No	0	2.65	0.53	0	0	0																	1.69751	3.77328	16.6516	28.2222	20.4033	7.47533	1.48123	2.04123	16.743	0.597361	0.397809	0.516242	93.048	8.38938	43.953
CN_42	CN_42	Negative controls	Brazil	35	Female			2020-05-06	RT-PCR		No	No	0	0.97	0.33	0	0	0																	0.650394	1.43615	15.4486	27.4044	21.1935	7.86207	1.16288	2.2489	20.6504	0.810322	0.467957	0.664391	96.7506	8.99441	43.5408
CN_43	CN_43	Negative controls	Brazil	36	Female	29.4118		2020-05-07	RT-PCR		Yes	No	0	0.22	0.7	0	0	0																	1.60806	2.95258	16.8718	29.5506	19.6928	9.09613	1.39489	2.02222	15.2217	0.523545	0.468848	0.596805	94.0445	10.1618	44.2532
CN_44	CN_44	Negative controls	Brazil	26	Female	30.1194		2020-05-07	RT-PCR		No	No	0	1.74	1.33	0.14	0.16	0.19																	2.76835	5.73397	16.6016	28.7607	19.5485	6.32989	1.80637	1.92813	15.3308	0.495457	0.285085	0.411102	89.6913	7.02607	43.7803
CN_45	CN_45	Negative controls	Brazil	31	Male	28.7347		2020-05-07	RT-PCR		No	No	0	1.1	2.24	0.51	0	0																	2.11757	3.15912	24.8974	30.458	15.7394	4.86355	1.23021	2.61329	13.8328	0.496738	0.278702	0.313207	93.4931	5.45546	38.4659
CN_46	CN_46	Negative controls	Brazil	33	Female	34.9277		2020-05-06	RT-PCR		No	No	0	1.26	4.32	0.26	0	0																	1.51958	3.461	16.8637	28.7805	18.0437	11.4705	1.06572	2.23053	14.607	0.551633	0.683916	0.72226	93.9537	12.8766	43.6965
CN_47	CN_47	Negative controls	Brazil	34	Female	19.9573		2020-05-07	RT-PCR		No	No	0.3	0.72	1.2	0.67	0	0																	1.00408	3.22871	11.9869	31.4485	24.1422	7.06358	1.26382	1.76434	16.842	0.517686	0.297823	0.440379	94.5034	7.80178	48.2655
CN_48	CN_48	Negative controls	Brazil	53	Male	19.7531		2020-05-07	RT-PCR		No	No	0	0.82	1.09	0	0	0																	2.71032	4.28433	21.7322	30.2875	16.1397	11.0073	0.891039	1.67247	9.91348	0.342298	0.478207	0.541254	92.1143	12.0267	41.7791
CN_49	CN_49	Negative controls	Brazil	45	Female	17.2111		2020-05-07	RT-PCR		No	No	0	0.1	1.09	0	0	0																	0.985043	3.41235	11.7335	25.3602	24.8681	9.06134	1.70359	1.54739	19.6676	0.666236	0.372058	0.622663	93.899	10.0561	47.7372
CN_50	CN_50	Negative controls	Brazil	25	Female	20.5592		2020-05-07	RT-PCR		No	No	0	0.06	0.73	0.04	0	0																	1.22205	3.30976	13.9306	27.436	20.2879	8.82123	1.76121	2.30103	18.9274	0.754832	0.523383	0.724552	93.707	10.0692	44.7242
CN_51	CN_51	Negative controls	Brazil	29	Female	20.6852		2020-05-07	RT-PCR		No	No	0	0.79	1.51	0.22	0	0.05																	1.13394	4.19748	11.3229	24.3748	21.918	7.17734	2.77766	1.91644	22.7349	1.16595	0.50094	0.779727	91.8909	8.45801	45.7248
CN_52	CN_52	Negative controls	Brazil	35	Female	29.0174		2020-05-06	RT-PCR		No	No	0	0.84	3.41	0.2	0	0																	0.815833	2.78828	13.7264	25.8584	24.3864	6.48809	1.72564	1.69494	20.9612	0.640691	0.343338	0.570714	94.6703	7.40214	45.91
CN_53	CN_53	Negative controls	Brazil	39	Male	33.9506		2020-07-16	RT-PCR		No	No	0	1.06	3.4	0.27	0	0																	1.26909	2.3304	20.3676	31.4984	18.4523	7.55597	1.0021	2.22548	14.0765	0.432069	0.374123	0.41595	95.3984	8.34604	42.2946
CN_54	CN_54	Negative controls	Brazil	50	Male	24.0569		2020-05-07	RT-PCR		No	No	0	0.47	2.57	0.35	0	0																	1.64361	2.49106	18.8968	28.8198	18.4831	10.3654	1.06919	2.1381	14.3703	0.472221	0.580233	0.670192	94.7961	11.6159	42.892
CN_55	CN_55	Negative controls	Brazil	30	Female	22.4609		2020-05-07	RT-PCR		No	No	0	0.96	0.69	0	0	0																	2.07008	3.32277	13.3654	23.2878	25.7516	7.76742	2.12901	1.26837	19.4355	0.515613	0.33612	0.750366	92.4781	8.8539	47.1378
CN_56	CN_56	Negative controls	Brazil	20	Male	32.5085		2020-05-07	RT-PCR		No	No	0	0.51	0.76	0.3	0	0																	1.67894	3.89696	15.5455	28.5194	21.125	8.37851	1.47093	1.88548	15.9695	0.545507	0.381676	0.602634	92.9532	9.36282	45.2751
CN_57	CN_57	Negative controls	Brazil	23	Female	24.6097		2020-05-07	RT-PCR		No	No	0	0.58	1.83	0.06	0.26	0																	0.480309	1.69806	12.6986	28.7688	24.1446	9.41425	1.11933	1.73178	18.3977	0.525092	0.403335	0.618171	96.7023	10.4358	47.4153
CN_58	CN_58	Negative controls	Brazil	27	Female	19.5918		2020-05-07	RT-PCR		No	No	0	0.63	1.44	0.13	0	0.18																	0.845775	2.53663	14.1603	29.5239	25.2208	7.54798	1.05264	1.43648	16.3666	0.582091	0.27774	0.449031	95.565	8.27475	47.966
CN_59	CN_59	Negative controls	Brazil	37	Male	26.5118		2020-05-07	RT-PCR		No	No	0	0.75	0.98	0	0	0																	3.94168	4.65862	18.8494	31.4467	18.131	6.19214	1.17464	2.05701	12.6649	0.332647	0.266196	0.284993	90.2251	6.74333	42.2337
CN_61	CN_61	Negative controls	Brazil	30	Male	28.075		2020-05-07	RT-PCR		No	No	0	1.12	1.27	0.37	0	0																	1.2952	1.60535	25.8893	32.9374	14.6504	8.41259	0.461738	2.53763	11.0746	0.355703	0.418322	0.36177	96.6377	9.19268	38.7852
CN_62	CN_62	Negative controls	Brazil	53	Female	27.0552		2020-05-07	RT-PCR		No	No	0	0.96	3.75	0	0	0																	2.59536	2.4252	30.0071	31.3334	12.3165	7.74974	0.617758	2.64022	9.3391	0.272221	0.356435	0.346909	94.3617	8.45309	35.8059
CN_64	CN_64	Negative controls	Brazil	39	Male	26.2346		2020-05-08	RT-PCR		No	No	0	0.69	1.38	0.11	0	0																	1.36674	2.76349	16.5791	31.688	21.6972	7.86705	0.916547	1.91191	14.1314	0.359422	0.322788	0.396368	94.9532	8.58621	45.6462
CN_65	CN_65	Negative controls	Brazil	48	Female	26.8136		2020-05-08	RT-PCR		No	No	0	1.12	0.71	0	0	0.02																	1.6622	4.12683	15.0575	27.7494	19.7345	9.42021	1.45575	2.19578	16.8857	0.5507	0.527068	0.634372	92.7552	10.5816	44.385
CN_66	CN_66	Negative controls	Brazil	19	Male	17.9592		2020-05-08	RT-PCR		Yes	No	0	1.06	2.29	0.2	0	0																	1.75807	2.67417	17.4593	31.3603	19.197	8.63185	0.76025	2.28534	14.5392	0.420711	0.392376	0.521499	94.8075	9.54572	43.5714
CN_68	CN_68	Negative controls	Brazil	40	Male	25.4365		2020-05-08	RT-PCR		Yes	No	0	0.69	1.03	0.3	0	1.26																	1.3009	2.13793	22.5421	31.0928	17.2845	6.86933	0.812475	2.53635	14.1987	0.443007	0.36968	0.412222	95.7487	7.65124	40.4553
CN_69	CN_69	Negative controls	Brazil	38	Male	23.0257		2020-05-08	RT-PCR		No	No	0	0.63	1.07	0.41	0	0																	1.15588	2.44647	17.5702	32.1303	16.3481	8.32442	1.13903	3.12588	15.9529	0.690809	0.537387	0.578687	95.2586	9.44049	42.0388
CN_70	CN_70	Negative controls	Brazil	30	Male	27.7698		2020-05-08	RT-PCR		No	No	0	1.33	4.01	0	0	0																	2.59085	2.91963	25.7177	32.766	14.9249	5.6489	0.711073	2.53987	11.2641	0.358146	0.269557	0.289266	93.7784	6.20773	38.3554
CN_71	CN_71	Negative controls	Brazil	25	Female	24.4444		2020-05-08	RT-PCR		No	No	0	0.26	0.92	0.12	0	0																	0.574797	1.91169	11.3178	29.3948	24.8685	6.56626	1.05199	2.05547	20.7747	0.679074	0.332452	0.47257	96.4615	7.37128	47.2024
CN_72	CN_72	Negative controls	Brazil	20	Male	22.6474		2020-05-08	RT-PCR		No	No	0	0.85	0.76	0	0	0.14																	1.17243	2.12459	17.1742	32.1456	19.7071	6.00421	0.89198	2.58926	16.8968	0.562752	0.330757	0.400396	95.811	6.73536	43.1594
CN_73	CN_73	Negative controls	Brazil	38	Female	23.3377		2020-05-08	RT-PCR		No	No	0.44	0.52	1.47	0	0	0																	0.947868	2.19773	15.5639	30.0194	20.5061	6.89892	0.977774	2.40373	18.7221	0.75731	0.449682	0.555559	95.8766	7.90416	43.7814
CN_74	CN_74	Negative controls	Brazil	29	Female	27.2509		2020-05-08	RT-PCR		No	No	0	1.08	2.51	0.39	0	0																	1.17548	2.76727	14.3909	27.8553	22.5135	7.81125	1.36772	2.03197	18.5393	0.574315	0.423328	0.549534	94.6895	8.78412	45.4497
CN_75	CN_75	Negative controls	Brazil	26	Male	27.7008		2020-05-08	RT-PCR		No	No	0	0.51	3.43	0.33	0	0																	1.13024	3.42951	16.7336	32.7702	20.6247	6.42559	1.47003	2.03521	14.4148	0.3215	0.306236	0.338428	93.9702	7.07025	45.238
CN_76	CN_76	Negative controls	Brazil	46	Female	26.8544		2020-05-08	RT-PCR		No	Yes	0	1.32	0.75	0.13	0	0																	1.18206	3.16319	20.0301	31.8067	19.0202	6.5287	1.738	2.05403	13.4596	0.342567	0.290736	0.384077	93.9167	7.20351	43.4065
CN_77	CN_77	Negative controls	Brazil	30	Male	23.1837		2020-07-08	RT-PCR		No	No	0	0.76	2.49	0.43	0	0																	1.07145	2.419	17.0141	33.4623	20.0015	7.52451	0.90947	2.22279	14.2104	0.392835	0.351841	0.419784	95.6001	8.29613	44.7138
CN_78	CN_78	Negative controls	Brazil	57	Male	26.5118		2020-05-08	RT-PCR		No	No	0	0.6	0.1	0.28	0	0																	2.33359	4.48362	18.0555	32.5342	17.5001	7.27455	1.12824	2.46336	13.1225	0.378078	0.3405	0.385818	92.0546	8.00087	42.9403
CN_79	CN_79	Negative controls	Brazil	31	Female	22.0317		2020-05-08	RT-PCR		No	No	0	0.18	0.6	0.15	0	0.2																	1.0752	3.47993	13.3339	30.397	21.4492	6.19879	1.67026	2.08744	18.6657	0.745289	0.358891	0.538493	93.7746	7.09617	45.6642
CN_80	CN_80	Negative controls	Brazil	41	Female	20.8325		2020-05-14	RT-PCR		No	No	0	0.4	1.45	0.02	0.11	0.02																	2.73363	6.43371	16.3639	27.573	16.8289	9.45241	2.04051	2.26732	14.7043	0.51908	0.495648	0.587593	88.7922	10.5357	43.0871
CN_82	CN_82	Negative controls	Brazil	51	Female	31.2295		2020-05-14	RT-PCR		No	No	0	1.13	0.89	0.09	0	0																	1.04952	3.9504	11.0005	26.7666	25.2868	9.17404	1.87018	1.39683	18.0155	0.506916	0.377729	0.604972	93.1299	10.1567	49.1017
CN_83	CN_83	Negative controls	Brazil	36	Female	35.2955		2020-05-14	RT-PCR		No	No	0	0.45	0.03	0.23	0	0																	0.516032	1.97928	10.1681	26.0228	24.8187	8.35416	1.53593	1.74018	22.8702	0.808131	0.481459	0.705055	95.9688	9.54068	47.1568
CN_84	CN_84	Negative controls	Brazil	59	Female	24.0055		2020-05-14	RT-PCR		No	No	2.44	1.12	1.07	0.07	0.13	2.21																	1.93559	2.9778	24.7962	32.293	13.7428	5.44861	0.967016	3.23907	13.3433	0.574832	0.341477	0.340234	94.1196	6.13032	37.7749
CN_85	CN_85	Negative controls	Brazil	42	Female	26.1719		2020-05-14	RT-PCR		No	No	0	0.44	0.88	0.14	0	0.14																	1.14164	2.41558	11.7165	27.2819	24.1635	8.4776	1.40866	1.83814	19.8214	0.677935	0.422248	0.634974	95.0341	9.53482	47.1028
CN_86	CN_86	Negative controls	Brazil	49	Female	22.46		2020-05-14	RT-PCR		No	No	0	0.94	1.39	0	0	0																	1.45326	3.65829	12.2018	27.9343	20.8299	6.68036	2.04164	2.42357	21.148	0.678367	0.401717	0.548928	92.8468	7.63101	44.6479
CN_87	CN_87	Negative controls	Brazil	42	Male	23.6244		2020-05-14	RT-PCR		No	No	0	0.82	2.75	0.25	0	0.26																	0.914145	1.47304	22.5559	34.1868	17.7545	6.14739	0.445717	2.54249	12.9935	0.375748	0.301708	0.309117	97.1671	6.75822	41.2108
CN_88	CN_88	Negative controls	Brazil	58	Female	28.3604		2020-05-14	RT-PCR		Yes	No	0	0.89	1.53	0	0	0																	1.10654	2.25374	24.5575	31.5682	16.6713	7.03775	0.947754	2.35112	12.5336	0.305212	0.324155	0.343243	95.692	7.70515	40.0349
CN_89	CN_89	Negative controls	Brazil	44	Male	29.0548		2020-05-14	RT-PCR		No	No	0.19	0.68	2.93	0.33	0	0.01																	1.12016	1.6273	30.9478	33.9468	13.4807	7.26228	0.410581	2.18163	8.29727	0.20051	0.277622	0.247401	96.842	7.7873	36.987
CN_90	CN_90	Negative controls	Brazil	46	Female	22.6757		2020-05-14	RT-PCR		Yes	No	0	2.34	2.15	0.61	0	2.41																	3.12732	6.09306	13.8975	25.671	19.4215	9.27284	2.51788	1.77908	16.6366	0.498029	0.453386	0.631809	88.2617	10.358	44.7039
CN_91	CN_91	Negative controls	Brazil	64	Female	21.0938		2020-05-14	RT-PCR		No	No	0	0.68	3.43	0.26	0	0																	1.48266	2.78661	18.9757	36.9556	17.6602	7.73424	0.945349	2.31228	10.3272	0.238473	0.306131	0.275471	94.7854	8.31584	44.1669
CN_92	CN_92	Negative controls	Brazil	50	Female	22.0741		2020-05-14	RT-PCR		No	No	0	0.87	1.51	0	0	0																	1.84482	5.65225	11.1566	31.0568	19.7289	9.82608	2.60375	2.06883	14.695	0.372112	0.466894	0.527914	89.8992	10.8209	47.7681
PC_01	PC_01	Convalescent patients	Brazil	41	Male	28.6927			RT-PCR		No	No	25.09	0	18.533	0			1.51367	4.98723	6.11056	25.1939	25.8776	3.77256	2.19258	2.06609	24.8406	2.0585	0.675732	0.71088	91.3065	5.15917	49.1874	17.3015	1.54087	2.30695	20.7006	32.1161	17.5734	6.81872	0.656227	2.70882	14.3784	0.476161	0.349423	0.374378	95.496	7.54252	41.2301
PC_02	PC_02	Convalescent patients	Brazil	66	Female	31.4256			RT-PCR		Yes	No	0	0	4.654	0			1.08167	5.79987	11.1099	31.7252	22.09	3.98616	1.3599	2.42434	18.691	0.561569	0.609053	0.56136	91.7586	5.15657	46.8451	12.3844	5.06962	4.46848	32.6682	30.0296	10.3304	5.70681	0.938747	2.40434	7.78225	0.185282	0.252514	0.163703	89.5232	6.12303	33.049
PC_03	PC_03	Convalescent patients	Brazil	52	Female	26.5039			ELISA		No	No	0	0	1.383	0			0.411357	2.62098	14.4566	30.8256	24.4117	7.47335	0.634442	2.05604	15.6432	0.412486	0.578201	0.476103	96.3332	8.52765	47.7118	10.1065	1.24942	1.4424	24.2077	31.0711	16.0305	9.86308	0.425273	2.24374	12.1219	0.394332	0.520259	0.430312	96.8829	10.8137	39.8507
PC_04	PC_04	Convalescent patients	Brazil	52	Male	30.2048			RT-PCR		Yes	Yes	0	0	8.212	0			0.570402	2.28988	14.7652	33.9086	22.7679	4.53263	0.221278	2.46177	17.1689	0.580459	0.436817	0.296295	96.9184	5.26574	45.6807	10.873	3.70696	4.19529	24.3639	29.0796	13.9228	8.2609	1.04233	2.82094	11.4619	0.327493	0.453406	0.364472	91.0554	9.07878	38.0622
PC_05	PC_05	Convalescent patients	Brazil	61	Female	29.5899			ELISA		Yes	Yes	0	0	1.803	0			0.33621	1.21051	26.5562	33.0833	19.254	5.10336	0.122464	2.09219	11.4368	0.285726	0.319476	0.199832	98.3308	5.62267	40.7664	7.37111	4.08423	4.39388	33.3397	26.0055	12.1575	6.18228	1.39963	2.27021	9.3763	0.247525	0.292054	0.2512	90.1223	6.72554	33.6278
PC_06	PC_06	Convalescent patients	Brazil	52	Male	37.5433			ELISA		Yes	Yes	0	0	4.167	0			0.496743	1.79492	15.5464	28.5226	17.6357	2.8115	0.593699	3.65387	26.7725	1.34574	0.526289	0.300144	97.1146	3.63793	38.5299	17.269	1.89009	2.4752	21.4653	28.0243	14.7412	5.47908	1.45425	3.49738	19.0581	1.02869	0.473928	0.41249	94.1805	6.3655	37.6116
PC_07	PC_07	Convalescent patients	Brazil	58	Female	31.8635			ELISA		Yes	Yes	0	0	3.217	0			0.55143	1.85928	17.6134	30.3055	21.1797	3.11535	0.557444	2.91227	20.1802	0.753928	0.512551	0.458951	97.0318	4.08685	42.3025	13.0646	3.40966	3.82805	25.1293	31.0415	13.6665	5.49088	0.900786	3.07696	12.5399	0.382011	0.294885	0.239602	91.8615	6.02537	37.055
PC_08	PC_08	Convalescent patients	Brazil	35	Female	24.0575			RT-PCR		No	No	22.037	0	25.45	0			1.86222	11.4435	17.8462	22.7216	16.8225	4.63846	1.4032	3.23164	16.334	0.872777	1.42988	1.39394	85.2911	7.46228	42.225	12.7691	2.13878	5.10415	12.6644	28.1739	19.9364	8.1996	2.38538	2.11938	17.5653	0.664391	0.452457	0.59579	90.3717	9.24784	45.6068
PC_09	PC_09	Convalescent patients	Brazil	38	Female	31.5721			RT-PCR		No	No	73.682	26.119	14.01	129.188			1.359	4.65005	26.065	26.1573	19.1156	4.72383	0.424106	2.12703	13.5979	0.465493	0.768471	0.54617	93.5668	6.03847	39.7648	9.19734	3.12645	4.50147	18.1683	26.6504	19.179	9.20885	1.73384	1.89487	14.2805	0.351319	0.394725	0.510302	90.6382	10.1139	43.0996
PC_10	PC_10	Convalescent patients	Brazil	61	Female	21.0938			RT-PCR		No	No	4.363	1.208	0	0			0.580511	1.60612	7.84783	33.7033	26.5847	3.56352	0.393593	2.52097	21.9858	0.724883	0.257033	0.231744	97.4198	4.0523	48.7603	13.4195	2.34979	2.7997	20.0694	29.27	15.8992	8.68731	0.790557	2.99727	15.5578	0.526085	0.52565	0.527225	94.06	9.74019	39.883
PC_11	PC_11	Convalescent patients	Brazil	49	Female	24.3037			RT-PCR		No	No	18.857	2.145	11.193	0			0.962664	5.05132	7.32717	24.2868	25.4057	6.4193	0.832857	2.22146	24.9547	0.912154	0.802129	0.823752	93.1532	8.04518	47.3649	15.7296	1.08551	3.11735	14.9705	28.7029	17.3093	12.2023	1.62629	2.49364	16.5239	0.435257	0.74813	0.784956	94.1708	13.7354	43.7879
PC_12	PC_12	Convalescent patients	Brazil	46	Male	30.0947			RT-PCR		No	No	0	2.13	0	0			0.569431	2.98753	7.54779	28.1064	26.875	4.41979	0.919058	2.07057	24.9455	0.776507	0.43057	0.351951	95.524	5.20231	47.9299	15.1353	2.52176	3.71167	19.1923	28.3186	15.2458	6.10153	1.56177	3.34806	18.1423	0.841593	0.5311	0.483447	92.2048	7.11608	39.1381
PC_13	PC_13	Convalescent patients	Brazil	55	Female	32.2123			RT-PCR		No	No	160.329	17.305	100.771	348.093			0.3305	2.1942	29.1156	31.4949	18.4654	4.24548	0.374721	2.24092	10.5726	0.279134	0.392076	0.294442	97.1006	4.93199	39.6974	7.21653	2.59208	2.56391	35.3375	33.5018	11.2514	5.50164	0.356605	2.13502	6.30708	0.12307	0.194408	0.135481	94.4874	5.83153	33.8149
PC_15	PC_15	Convalescent patients	Brazil	38	Male	30.8626			RT-PCR		No	No	0	3.215	0	0			0.966035	4.38202	4.57613	30.9632	27.945	2.08208	0.919894	2.39856	23.7895	0.941728	0.634651	0.40121	93.732	3.11794	50.4381	15.0136	2.62117	3.96383	17.7592	28.5615	18.0188	7.91258	1.40324	2.24689	15.8848	0.598394	0.475979	0.553616	92.0118	8.94218	42.1544
PC_16	PC_16	Convalescent patients	Brazil	42	Male	33.4694			ELISA		No	No	5.939	0	0	0			0.449813	1.75584	28.9227	27.5849	18.14	5.16994	0.350714	2.29833	14.1257	0.461601	0.414784	0.32576	97.4436	5.91048	37.89	9.21922	2.0502	2.19295	24.1329	32.2056	14.4993	9.34263	0.810805	2.56908	10.9435	0.342019	0.49092	0.420099	94.9461	10.2537	39.4728
PC_18	PC_18	Convalescent patients	Brazil	44	Female	36.7074			RT-PCR		Yes	No	9.405	4.27	0	0			0.321246	1.62001	14.7467	31.9057	25.7839	5.01326	0.0961862	2.1071	17.2158	0.441807	0.472899	0.275384	97.9626	5.76154	47.1567	10.5255	1.22515	2.16744	17.3403	28.6195	20.0244	7.43018	1.20704	2.21847	17.9894	0.811112	0.431989	0.535003	95.4004	8.39718	43.0113
PC_19	PC_19	Convalescent patients	Brazil	50	Female	29.6564			RT-PCR		No	No	46.584	1.714	0	0			0.294665	2.9599	10.8331	27.1084	26.1124	4.1571	0.523852	2.34065	23.8754	0.828201	0.497233	0.469123	96.2216	5.12346	46.4652	14.6813	0.544961	1.63853	10.4036	24.5201	22.6854	7.18264	1.41818	2.2363	26.7521	1.15386	0.569975	0.894335	96.3983	8.64695	44.2255
PC_20	PC_20	Convalescent patients	Brazil	36	Female	27.6163			RT-PCR		No	No	180.81	5.206	5.592	130.067			0.750777	4.66915	20.3434	30.0919	19.8968	4.02144	0.182438	2.6189	15.9098	0.558991	0.577667	0.378734	94.3976	4.97784	42.0065	10.3927	1.04529	2.52293	21.2434	32.1918	17.1076	5.29539	1.20288	2.64304	15.5695	0.564951	0.2862	0.327099	95.2289	5.90869	40.6722
PC_21	PC_21	Convalescent patients	Brazil	46	Male	28.6303			RT-PCR		No	No	43.434	1.951	0	0			0.284544	1.62406	11.7657	28.698	25.994	3.35402	0.134006	2.31596	24.3616	0.726879	0.399568	0.341705	97.9574	4.0953	45.3924	14.5033	2.26541	4.3842	19.8595	30.2978	16.4486	5.62588	1.40662	3.00885	15.5089	0.504521	0.338985	0.350677	91.9438	6.31554	40.5383
PC_23	PC_23	Convalescent patients	Brazil	41	Male	29.2593			RT-PCR		No	No	0	2.739	15.877	0			0.4433	1.93807	12.562	30.0107	24.5363	5.46805	0.274005	2.64855	20.4118	0.722261	0.519065	0.465883	97.3446	6.453	46.2906	12.8819	1.5376	2.48952	19.7998	31.5376	16.0858	7.91133	0.946663	3.00597	15.1408	0.598892	0.473314	0.472728	95.0262	8.85737	40.8129
PC_24	PC_24	Convalescent patients	Brazil	45	Female	32.4192			ELISA		Yes	Yes	0	0.941	0	0			0.256944	1.70768	18.9135	30.1402	21.2805	5.07869	0.99805	2.682	17.467	0.520323	0.580012	0.375035	97.0373	6.03374	43.2682	11.5714	0.530837	1.19441	18.7093	26.3534	22.4383	8.6813	0.740277	1.77951	17.9869	0.531469	0.425679	0.628645	97.5345	9.73562	43.5558
PC_25	PC_25	Convalescent patients	Brazil	44	Male	35.2217			RT-PCR		No	No	0	1.699	0	0			1.18144	4.81049	17.4262	28.3787	21.9132	5.08743	0.36463	2.10239	16.605	0.757035	0.681094	0.692455	93.6434	6.46098	44.2573	10.9798	1.3421	2.1274	17.7454	30.9356	21.0766	8.29575	1.17512	1.92241	13.939	0.459817	0.447661	0.533067	95.3554	9.27648	45.1091
PC_27	PC_27	Convalescent patients	Brazil	37	Male	26.2284			RT-PCR		No	No	0	0	0	0			1.04338	5.77237	5.58298	27.1143	30.236	2.60599	0.477464	1.70503	23.5524	0.754502	0.618017	0.537662	92.7068	3.76167	50.9134	14.1998	0.900218	1.49747	22.7462	32.6091	17.8334	5.8965	0.698651	2.35431	14.366	0.458966	0.294686	0.344469	96.9037	6.53566	40.6615
PC_29	PC_29	Convalescent patients	Brazil	44	Male	24.224			RT-PCR		Yes	No	21.693	2.204	0	0			1.11626	3.88527	6.76219	27.9253	23.9868	1.91004	1.57128	2.73695	27.6826	1.21093	0.588433	0.623942	93.4272	3.12242	45.9159	17.8125	1.12769	2.07869	18.643	33.8838	19.2929	5.95041	0.726398	2.5768	14.7426	0.401776	0.275723	0.300246	96.0672	6.52637	43.104
PC_30	PC_30	Convalescent patients	Brazil	33	Male	29.2495			RT-PCR		No	Yes	2.158	2.263	0	0			1.37615	5.68016	11.5674	29.9628	20.2216	1.83387	1.53276	2.60758	23.8372	1.0949	0.142451	0.143052	91.4109	2.11937	43.1058	15.2264	2.46461	3.04163	22.3022	31.0536	16.1802	4.4919	0.995797	2.75386	15.5754	0.613355	0.289954	0.237391	93.498	5.01924	38.8423
PC_31	PC_31	Convalescent patients	Brazil	63	Female	31.2233			RT-PCR		No	No	246.032	8.789	26.652	157.32			2.30808	10.9344	3.93631	19.8799	22.3764	6.32672	4.79409	3.64446	20.2915	0.916318	2.69058	1.90122	81.9634	10.9185	51.7261	17.5772	2.94649	3.83006	22.2815	30.5103	15.1014	8.95168	0.924114	2.21103	12.0288	0.402223	0.423093	0.389242	92.2993	9.76402	39.7801
PC_33	PC_33	Convalescent patients	Brazil	33	Female	20.9162			RT-PCR		No	No	0	0.733	0	0			0.693619	3.82603	5.15077	28.8102	31.164	2.46386	0.744494	1.53592	24.1622	0.648627	0.394292	0.405937	94.7359	3.26409	51.4782	14.2701	0.477558	1.88997	15.1683	28.8848	22.0323	8.33912	1.35617	1.79521	18.4877	0.520854	0.420402	0.627704	96.2763	9.38723	45.2017
PC_34	PC_34	Convalescent patients	Brazil	32	Female	28.7105			ELISA		No	No	347.489	28.275	261.128	586.338			0.56937	4.54504	17.0715	27.2206	22.0528	7.27722	0.712504	2.03378	16.5528	0.589278	0.725379	0.649814	94.1731	8.65241	44.9054	10.9264	1.00896	2.57573	13.6162	30.1829	21.6089	9.96221	0.944967	2.06501	16.5845	0.358572	0.483219	0.608812	95.4703	11.0542	46.1558
PC_35	PC_35	Convalescent patients	Brazil	61	Female	31.3595			RT-PCR		No	No	0	1.372	0	0			0.284165	1.03061	12.5427	32.744	28.0285	3.39861	0.530355	1.87671	18.6052	0.435023	0.271056	0.253033	98.1549	3.9227	48.9074	11.2032	4.20012	5.00123	27.2797	28.8995	13.6567	5.38913	1.40276	2.36225	10.9283	0.330718	0.28619	0.263456	89.3959	5.93878	36.6228
PC_36	PC_36	Convalescent patients	Brazil	53	Female	31.5257			RT-PCR		No	No	0	16.176	0	0			0.705873	4.23647	6.01275	29.6824	33.1249	3.50123	0.81892	1.51849	17.7811	0.903091	0.754386	0.960363	94.2387	5.21598	55.6538	11.8197	1.03468	2.08591	23.5701	34.1187	16.7223	6.68884	0.741112	2.58949	11.5784	0.292815	0.297894	0.279713	96.1383	7.26645	40.9264
PC_37	PC_37	Convalescent patients	Brazil	58	Male	25.1685			RT-PCR		No	No	0	0.554	0	0			1.19234	3.46066	27.7995	26.0909	18.6292	5.26476	0.882552	1.99859	13.2272	0.446876	0.500349	0.50702	94.4644	6.27213	39.1233	9.00474	3.58068	4.78636	18.68	32.709	15.6113	7.74972	1.4606	2.53617	11.7887	0.324936	0.39574	0.376713	90.1724	8.52217	41.8621
PC_38	PC_38	Convalescent patients	Brazil	36	Male	29.5578			RT-PCR		No	No	0	0	0	0			0.28281	1.26775	17.306	32.0255	21.3818	3.24503	0.190718	2.88672	20.2169	0.612044	0.372389	0.21245	98.2587	3.82987	42.2957	12.5516	2.04628	5.57321	13.7186	29.3338	19.6802	6.86707	1.96776	2.34466	17.067	0.582936	0.395201	0.423245	90.4127	7.68552	44.9111
PC_39	PC_39	Convalescent patients	Brazil	43	Female	38.3951			RT-PCR		No	Yes	58.243	8.595	8.245	57.099			0.527235	1.52712	31.1817	27.6062	16.741	6.18514	0.199696	2.31886	12.5464	0.355235	0.437746	0.373755	97.746	6.99664	36.7072	8.29346	1.13005	1.48861	22.0472	30.2392	16.4844	9.44325	0.579325	2.66338	14.3625	0.466027	0.498692	0.597277	96.802	10.5392	40.2936
PC_40	PC_40	Convalescent patients	Brazil	36	Female	25.3303			RT-PCR		No	No	0	1.788	0	0			0.508891	4.13256	12.1867	33.8804	24.6348	4.52157	1.08777	2.0086	15.5867	0.348225	0.611982	0.491884	94.2708	5.62544	49.1402	10.2417	1.20117	3.13268	16.4056	29.5882	18.9856	9.36052	1.51714	2.1905	16.0364	0.496384	0.468476	0.617324	94.149	10.4463	43.9867
PC_41	PC_41	Convalescent patients	Brazil	41	Female	27.2752			RT-PCR		No	No	0	0.673	0	0			1.32827	5.91971	8.50459	24.2693	25.1804	4.33528	0.417718	2.62227	23.7693	1.34197	1.41807	0.893121	92.3343	6.64647	47.1155	15.9022	1.43142	4.25284	10.426	26.4544	21.7829	8.2053	2.00622	2.1957	21.2694	0.814291	0.487594	0.673962	92.3095	9.36686	46.0753
PC_42	PC_42	Convalescent patients	Brazil	57	Female	27.7767			RT-PCR		Yes	No	13.501	2.754	0	21.933			1.38457	4.48991	12.3415	41.3028	19.5419	4.53181	0.768015	1.72587	12.2387	0.95614	0.262185	0.456585	93.3575	5.25058	47.8789	8.68184	4.26456	4.37524	22.4202	32.1368	14.2527	7.32717	0.820072	2.67333	10.7511	0.280241	0.374828	0.323712	90.5401	8.02571	39.1204
PC_43	PC_43	Convalescent patients	Brazil	43	Female	33.8672			RT-PCR		No	No	0	3.051	0	20.175			0.659014	2.77469	24.0903	25.7918	20.2315	5.12446	0.157048	2.29041	17.2988	0.472184	0.677346	0.432443	96.4093	6.23424	39.6225	10.9002	0.750697	1.54305	17.0727	30.9705	19.011	9.4435	0.721827	2.5137	16.3164	0.557222	0.547503	0.551939	96.9844	10.5429	43.3511
PC_45	PC_45	Convalescent patients	Brazil	37	Male	26.8122			RT-PCR		No	No	2.788	1.654	0	0			0.561043	2.31545	11.6938	34.6703	25.588	3.77833	0.664336	2.20888	17.5257	0.344388	0.309558	0.340181	96.4592	4.42807	48.5782	10.8687	0.56131	0.969701	17.7768	33.237	20.7851	6.77871	0.521943	2.31556	15.8552	0.483121	0.331175	0.384396	97.947	7.49428	43.9906
PC_48	PC_48	Convalescent patients	Brazil	36	Female	28.5483			RT-PCR		No	No	15.076	1.253	0	0			1.23359	9.9875	8.00067	25.8803	25.138	5.31542	1.24287	2.10344	17.778	1.269	1.20298	0.848225	87.536	7.36663	50.7429	12.8568	0.511553	1.49392	15.5894	29.8985	21.7643	7.85802	0.914118	2.01149	18.4883	0.582869	0.381885	0.505566	97.0804	8.74547	44.5888
PC_49	PC_49	Convalescent patients	Brazil	51	Female	36.7345			RT-PCR		Yes	No	0	2.65	0	0			0.383567	1.97129	8.74033	30.6574	26.9276	5.45192	0.299216	2.15487	21.9892	0.675636	0.414216	0.334849	97.3459	6.20098	48.5621	13.2718	1.40452	2.5458	17.9765	29.9882	18.1918	9.22089	0.991552	2.61405	15.6605	0.43603	0.48182	0.488402	95.0581	10.1911	42.5331
PC_51	PC_51	Convalescent patients	Brazil	51	Female	39.2889			RT-PCR		No	No	0	2.531	0	0			0.258578	2.55234	43.3311	26.8512	9.88711	5.48421	0.454064	2.03632	8.09388	0.25263	0.442929	0.355618	96.735	6.28276	29.6329	5.94404	1.9623	1.5842	35.2297	29.5984	10.5107	7.33084	0.379457	2.88091	9.59802	0.280773	0.384907	0.259716	96.074	7.97547	32.3203
PC_52	PC_52	Convalescent patients	Brazil	42	Female	34.5312			Quick Test (Immunochromatography)		No	No	0	0	0	0			0.919669	11.1804	3.96446	21.29	25.8766	4.76923	3.1466	2.94558	21.6954	1.2652	1.5271	1.41974	84.7533	7.71607	52.5643	16.6324	0.844678	2.7286	10.6855	27.1667	21.834	7.99309	1.75097	2.27877	22.5295	0.831134	0.551411	0.805684	94.6758	9.35018	45.581
PC_54	PC_54	Convalescent patients	Brazil	61	Female	27.1369			ELISA		No	No	0	0	0	0			0.854396	4.59659	7.53916	25.3935	26.8016	6.45154	1.94839	1.58664	22.8906	0.57186	0.673159	0.69253	92.6006	7.81723	49.3651	14.4675	2.76619	4.48673	18.1843	29.9405	16.4378	10.7641	1.42574	2.13131	12.4938	0.319563	0.505798	0.544053	91.3213	11.814	42.6414
PC_55	PC_55	Convalescent patients	Brazil	55	Male	29.198			ELISA		No	No	24.529	0.777	0	0			0.713393	2.99523	9.92771	32.5998	23.8486	3.31497	0.713654	2.66211	21.957	0.693152	0.312617	0.261782	95.5777	3.88937	46.4595	13.6467	4.86339	6.13792	22.6036	29.1406	14.2897	5.59002	1.57553	2.48097	12.4472	0.358381	0.27856	0.234252	87.4232	6.10283	38.2718
PC_56	PC_56	Convalescent patients	Brazil	65	Female	29.3456			RT-PCR		Yes	No	22.638	2.278	0	0			0.970413	6.35257	7.53002	29.8205	29.6215	2.7559	0.569184	1.55946	18.4663	1.12408	0.727555	0.502555	92.1078	3.98601	52.4253	12.0366	2.70891	3.234	24.3082	32.523	14.0305	7.01964	0.752298	2.86645	11.4733	0.371498	0.364381	0.347797	93.3048	7.73182	38.5059
PC_57	PC_57	Convalescent patients	Brazil	42	Male	32.7272			ELISA		No	No	0	0	0	0			1.04019	4.9353	14.0721	25.5014	25.3314	6.73526	0.247445	1.86077	18.0763	0.769021	0.785277	0.645433	93.7771	8.16597	46.9023	11.5767	1.32922	2.67231	15.9101	31.0648	21.097	8.28863	1.16589	2.03607	15.1986	0.396594	0.381926	0.458908	94.8326	9.12947	45.3402
PC_58	PC_58	Convalescent patients	Brazil	55	Female	44.9486			RT-PCR		Yes	Yes	0	0.955	0	0			0.250803	0.780326	22.3303	31.2377	19.8791	4.32725	0.225949	2.73121	17.1911	0.481855	0.324069	0.240419	98.7429	4.89174	40.5276	10.8382	2.00115	2.2843	27.4916	29.6434	15.0642	6.2368	0.679953	2.63384	12.9915	0.379735	0.33887	0.254715	95.0346	6.83038	36.9472
PC_59	PC_59	Convalescent patients	Brazil	65	Male	34.2593			RT-PCR		No	Yes	0	0.123	0	0			0.888044	3.326	10.9	32.5827	25.6853	5.13831	0.394407	1.88359	17.4838	0.729215	0.570698	0.417956	95.3916	6.12697	48.9775	11.1044	2.09522	3.12208	17.6842	28.161	17.297	12.0053	1.15326	2.28719	14.4169	0.481416	0.626636	0.669846	93.6294	13.3018	42.7026
PC_60	PC_60	Convalescent patients	Brazil	60	Female	33.9453			RT-PCR		Yes	No	0	6.039	0	0			0.960089	3.46408	18.7396	32.9978	21.8208	5.68598	0.351829	2.21646	12.3733	0.403366	0.68134	0.305261	95.224	6.67259	45.4041	8.36746	0.485786	0.517981	38.557	31.025	8.52615	9.38605	0.144861	3.12806	7.25375	0.187534	0.487784	0.300098	98.8514	10.1739	31.4311
PC_61	PC_61	Convalescent patients	Brazil	30	Female	26.1178			RT-PCR		No	No	0	0.376	0	0			0.663814	8.90885	9.24698	28.0056	24.5338	7.123	1.918	2.56143	13.6957	0.929784	1.17729	1.23581	88.5093	9.5361	52.5054	11.2239	1.13525	3.52905	13.9737	31.4171	21.9594	7.406	1.45466	2.16005	15.8285	0.356739	0.363518	0.41602	93.881	8.18554	46.6247
PC_62	PC_62	Convalescent patients	Brazil	43	Male	27.3324			RT-PCR		No	No	0	0.004	0	0			0.983422	4.93877	10.0724	28.3904	23.2684	4.88094	2.14679	2.1642	20.1179	1.67801	0.60675	0.752096	91.931	6.23979	48.3359	14.5719	1.7123	1.52794	25.7349	32.0064	14.3621	9.85921	0.316027	2.55368	10.7658	0.356938	0.412928	0.391717	96.4437	10.6639	38.6069
PC_63	PC_63	Convalescent patients	Brazil	63	Male	27.2049			ELISA		Yes	No	0	0.792	0	94.023			0.846723	8.25231	6.09987	25.1127	24.3776	2.06551	2.29893	1.89668	26.5473	1.26501	0.719608	0.517747	88.602	3.30287	47.4827	17.2551	2.3767	4.54135	17.9213	30.4812	16.758	6.87173	1.63858	2.61773	15.508	0.493856	0.413287	0.378287	91.4434	7.66331	41.7314
PC_65	PC_65	Convalescent patients	Brazil	47	Male	27.9402			RT-PCR		No	No	0	0	0	0			0.726851	2.97377	11.7369	31.6336	24.3721	5.49507	0.287082	2.66696	18.2288	0.737157	0.687933	0.453762	96.0123	6.63677	47.5787	11.8994	1.68351	3.04403	18.4358	30.3454	17.4079	8.91684	1.17887	2.58371	14.909	0.463628	0.483282	0.548106	94.0936	9.94823	42.2851
PC_66	PC_66	Convalescent patients	Brazil	39	Male	29.0132			RT-PCR		No	No	0	2.65	0	0			0.493461	2.85588	18.0398	28.1104	21.122	5.653	0.231916	2.35085	19.4442	0.668462	0.617214	0.412817	96.4187	6.68303	42.2289	12.1969	2.40379	5.85354	11.2529	27.7455	19.7049	10.1105	2.22424	2.16054	16.5185	0.617013	0.567684	0.840761	89.5184	11.519	46.6058
PC_67	PC_67	Convalescent patients	Brazil	51	Female	45.5077			RT-PCR		No	No	9.72	1.164	0	0			0.165894	0.960017	19.2109	32.5817	21.7201	2.70479	0.133409	2.78914	18.7239	0.514425	0.326395	0.169306	98.7407	3.20049	42.2183	11.5855	2.64241	4.23587	21.1905	26.7511	16.0144	5.7342	2.11693	2.61283	17.0074	0.796725	0.407325	0.490297	91.0048	6.63183	39.289
PC_68	PC_68	Convalescent patients	Brazil	50	Male	31.9757			Quick Test (Immunochromatography)		No	No	0	0.287	0	0			0.464856	2.89682	22.4284	27.7653	18.677	6.43386	0.291108	2.78215	16.3456	0.555939	0.758942	0.600041	96.3472	7.79285	40.4426	10.9449	1.08421	2.12742	21.6877	33.8795	16.0054	9.09443	0.775649	2.69915	11.4799	0.326093	0.409358	0.431207	96.0127	9.935	41.6432
PC_70	PC_70	Convalescent patients	Brazil	55	Female	24.7266			RT-PCR		No	No	0	2.843	0	0			0.558774	2.4659	17.7288	29.8385	22.1312	3.76165	0.676721	2.5824	19.02	0.5291	0.350107	0.35683	96.2986	4.46859	43.1931	12.0221	2.82369	5.26829	17.1087	31.9221	17.7268	7.71329	1.45915	2.2084	12.7727	0.347641	0.335978	0.313286	90.4489	8.36255	43.5709
PC_71	PC_71	Convalescent patients	Brazil	51	Female	28.7842			ELISA		No	Yes	84.71	6.44	0.09	65.011			0.579173	2.61546	19.7582	34.7613	20.77	3.72575	0.256939	2.43295	13.9828	0.387786	0.494919	0.23476	96.5484	4.45543	43.6647	9.08896	2.41334	3.7432	17.5937	29.5854	17.638	7.78774	1.32758	2.51651	15.7745	0.610264	0.461971	0.547814	92.5159	8.79752	42.1711
PC_72	PC_72	Convalescent patients	Brazil	54	Female	28.4874			RT-PCR		Yes	No	0	0.093	0	0			0.393442	1.8836	12.3596	27.2623	26.5521	6.64973	0.211595	1.98058	21.0785	0.586323	0.584188	0.45812	97.5114	7.69204	46.9883	12.7428	2.56983	3.45872	21.7306	29.978	14.7388	9.91615	0.855219	2.80062	12.5231	0.416207	0.518079	0.494735	93.1162	10.929	39.8407
PC_73	PC_73	Convalescent patients	Brazil	37	Female	36.5087			RT-PCR		No	No	0	0.762	0	0			2.8118	7.23506	18.1145	24.5907	17.4952	3.96367	1.86659	2.60074	18.905	1.41722	0.576003	0.423527	88.0866	4.9632	40.6856	13.6031	0.905038	1.72726	24.8445	28.5667	14.8822	8.16203	0.882174	2.96757	15.3551	0.548413	0.524262	0.634687	96.4855	9.32098	37.9214
PC_74	PC_74	Convalescent patients	Brazil	47	Female	37.6691			RT-PCR		No	No	0	0	0	0			0.717912	4.49524	10.6485	31.166	25.2417	4.00325	0.613438	2.61409	18.6778	0.586927	0.681681	0.553416	94.1734	5.23835	48.4756	12.1571	0.841868	2.54936	14.8412	27.5653	20.8937	7.1223	1.85961	2.16021	20.4385	0.646013	0.433815	0.648206	94.7492	8.20432	43.9631
PC_75	PC_75	Convalescent patients	Brazil	53	Female	26.0617			ELISA		No	No	0	0.034	0	0			0.736791	4.36893	20.3878	23.7208	24.8452	3.42946	0.415219	1.68463	18.2596	0.938805	0.736852	0.475864	94.4791	4.64217	43.6455	11.7249	0.94065	1.6563	24.3572	33.2275	17.0217	6.11321	0.577621	2.59767	12.6066	0.314323	0.293025	0.294109	96.8254	6.70035	40.1516
PC_76	PC_76	Convalescent patients	Brazil	43	Male	26.4292			RT-PCR		No	No	0	0.049	0	73.802			1.34591	7.51813	4.62805	25.2194	28.3347	3.40676	2.92468	2.34434	21.5516	0.843183	0.849181	1.034	88.2113	5.28994	52.8055	15.1951	5.07136	8.11432	18.6689	29.5893	15.5356	5.80428	2.71643	2.28526	11.3377	0.311866	0.265508	0.299388	84.0979	6.36917	41.8927
PC_78	PC_78	Convalescent patients	Brazil	56	Female	32.7344			RT-PCR		No	No	0	0	3.409	22.026			1.31811	10.0217	7.57814	23.7016	23.4907	6.51784	4.36581	2.69352	16.2229	0.903214	2.02274	1.16378	84.2944	9.70436	52.4022	14.1376	1.16508	2.1632	17.0829	34.0791	18.3071	7.79646	0.595436	2.62843	15.0001	0.424452	0.376116	0.381678	96.0763	8.55426	43.2303
PC_79	PC_79	Convalescent patients	Brazil	61	Female	25.7648			ELISA		No	No	0	0.878	13.037	0			0.311957	3.69361	8.77551	27.146	27.7237	4.9421	0.485086	2.47824	22.2395	0.819639	0.725031	0.659624	95.5093	6.32676	49.1806	14.1134	1.07322	1.41685	25.3776	29.7614	16.1339	7.31809	0.520014	2.61349	14.3581	0.569077	0.442808	0.415459	96.9899	8.17636	38.4147
PC_80	PC_80	Convalescent patients	Brazil	59	Male	30.7787			RT-PCR		Yes	Yes	0	0.695	21.096	161.002			0.419008	2.23828	18.6143	25.6212	22.5323	6.49859	0.375688	2.02964	20.0202	0.614089	0.54528	0.49138	96.967	7.53525	42.4799	12.3452	2.95123	4.19177	18.4663	25.4183	16.4537	9.97183	1.80394	2.4262	16.4139	0.592101	0.620772	0.689975	91.0531	11.2826	40.8542
PC_81	PC_81	Convalescent patients	Brazil	55	Male	35.6757			RT-PCR		No	No	0	1.036	0	40.253			0.150247	1.15434	32.1748	30.3318	17.7005	2.92879	0.0488523	2.25534	12.5233	0.277487	0.283922	0.170583	98.6466	3.38329	36.6746	7.91849	0.757245	1.34678	24.8936	29.0695	19.5121	5.56283	0.673472	2.26011	14.8568	0.446986	0.317168	0.303411	97.2225	6.18341	40.2142
PC_82	PC_82	Convalescent patients	Brazil	64	Female	32.3503			RT-PCR		No	No	0	4.864	3.137	49.366			0.965645	4.12021	9.25667	23.5247	30.5768	4.84058	0.617576	1.52758	22.6456	0.80878	0.574643	0.541269	94.2966	5.95649	49.8383	13.7621	1.621	2.92938	19.2931	31.3338	17.8924	7.09207	1.23785	2.53911	14.7861	0.455619	0.367768	0.451814	94.2118	7.91165	42.1687
PC_83	PC_83	Convalescent patients	Brazil	55	Female	31.3672			RT-PCR		No	No	0	2.006	2.141	0			0.838635	5.34124	22.627	28.6698	16.6302	2.14918	1.22468	3.58365	17.1462	0.570562	0.718968	0.499996	92.5954	3.36814	39.1568	12.1573	7.39773	6.68127	28.0839	29.9295	9.50213	1.95313	1.28938	4.00889	10.6369	0.28315	0.131812	0.102207	84.6316	2.18715	32.5292
PC_84	PC_84	Convalescent patients	Brazil	50	Female	36.7118			ELISA		Yes	Yes	0	1.324	2.141	0			0.204132	1.07668	18.0313	32.8744	22.2213	3.73422	0.207399	2.48166	17.8732	0.5454	0.438223	0.312123	98.5118	4.48456	43.5888	11.2017	1.29435	2.39499	18.0164	28.6781	21.047	6.75795	1.05636	2.15273	17.2697	0.52188	0.379265	0.431269	95.2543	7.56849	43.2381
COMIHY-COM-001-D14	COMIHY-COM-001	Outpatients	Tübingen	21	Female	28.125	19	2020-05-13	RT-PCR	non-ICU									1.8152	3.71402	4.84616	21.8332	31.3981	2.57183	0.878	1.40286	29.3295	1.02825	0.832718	0.350133	93.5928	3.75468	78.1613	17.4249	0.529674	1.81166	15.1887	28.373	21.965	8.16632	1.23923	1.87409	18.9103	0.728182	0.554754	0.65919	96.4194	9.38027	63.8917
COMIHY-COM-001-D28	COMIHY-COM-001	Outpatients	Tübingen	21	Female	28.125	33	2020-05-27	RT-PCR	non-ICU									1.18997	2.54463	5.29918	24.6378	31.2865	2.98609	0.535576	1.67949	27.8021	0.877381	0.824601	0.336706	95.7298	4.1474	77.1745	16.4666	0.545271	1.86284	15.1766	28.4069	21.7211	8.30578	1.21826	1.88452	18.9066	0.72691	0.571618	0.673524	96.3736	9.55092	63.7622
COMIHY-COM-002-D01	COMIHY-COM-002	Outpatients	Tübingen	59	Male	27.4145	11	2020-04-29	RT-PCR	non-ICU									7.55665	7.47645	14.2398	24.5443	17.9673	10.0184	1.27624	1.67038	11.7178	0.987319	1.23537	1.30998	83.6907	12.5637	55.7311	9.59222	1.91744	2.40036	25.7268	29.1149	15.5172	9.37281	0.818831	2.09951	11.5355	0.490468	0.493017	0.51317	94.8634	10.379	50.6155
COMIHY-COM-002-D14	COMIHY-COM-002	Outpatients	Tübingen	59	Male	27.4145	25	2020-05-13	RT-PCR	non-ICU									3.5654	5.96386	20.0269	22.058	18.6498	10.7	0.82324	1.9807	13.3449	0.699021	1.2988	0.889467	89.6475	12.8882	55.4071	9.86758	1.97423	2.43643	25.7998	29.2363	15.3572	9.28416	0.809092	2.10249	11.4944	0.483179	0.4947	0.527989	94.7802	10.3069	50.4489
COMIHY-COM-002-D28	COMIHY-COM-002	Outpatients	Tübingen	59	Male	27.4145	39	2020-05-27	RT-PCR	non-ICU									3.95978	5.68679	18.4843	22.1824	19.0304	11.574	0.827424	1.67211	13.4744	0.65066	1.48967	0.968107	89.526	14.0318	56.2534	9.8665	1.91282	2.37806	25.3983	29.4544	15.6365	9.23829	0.797412	2.0928	11.614	0.461345	0.490573	0.525521	94.9117	10.2544	50.8618
COMIHY-COM-003-D01	COMIHY-COM-003	Outpatients	Tübingen	45	Female	22.0386	14	2020-04-29	RT-PCR	non-ICU									2.15328	6.63606	5.74137	19.8001	26.8005	2.64742	3.48527	1.57372	28.6753	1.24406	0.827534	0.415279	87.7254	3.89023	76.3629	18.7326	0.927254	3.24598	14.602	26.8791	19.8743	7.49356	2.12457	2.24165	20.2757	1.04354	0.617604	0.674736	93.7022	8.7859	64.2318
COMIHY-COM-003-D14	COMIHY-COM-003	Outpatients	Tübingen	45	Female	22.0386	28	2020-05-13	RT-PCR	non-ICU									0.344444	1.78643	2.52844	21.2916	30.9263	2.7623	1.50088	1.67967	34.9071	1.25348	0.627413	0.391982	96.3682	3.78169	83.0534	20.807	1.03493	3.41649	14.9537	26.8876	19.8868	7.12505	2.08087	2.16609	20.1029	1.1241	0.559226	0.662185	93.4677	8.34646	63.9341
COMIHY-COM-003-D28	COMIHY-COM-003	Outpatients	Tübingen	45	Female	22.0386	42	2020-05-27	RT-PCR	non-ICU									0.314699	1.37631	4.30044	23.2039	30.2789	3.16981	0.957708	1.81819	32.4259	1.16375	0.635654	0.354727	97.3513	4.16019	80.2829	19.2598	0.998228	3.32928	14.9957	27.4276	20.3923	6.94834	1.88172	2.15526	19.7701	0.941185	0.542459	0.617806	93.7908	8.1086	63.8046
COMIHY-COM-005-D01	COMIHY-COM-005	Outpatients	Tübingen	53	Male	28.9647	14	2020-04-30	RT-PCR	non-ICU									3.02509	8.2111	7.58501	21.408	26.0859	3.08713	3.2904	1.41605	23.4172	0.941552	0.899693	0.632849	85.4734	4.61967	71.8789	15.7697	3.00697	3.38929	22.7641	32.4961	15.5138	9.21662	0.667562	2.06196	9.72646	0.291839	0.467968	0.397295	92.9362	10.0819	50.413
COMIHY-COM-005-D14	COMIHY-COM-005	Outpatients	Tübingen	53	Male	28.9647	28	2020-05-14	RT-PCR	non-ICU									1.02358	3.06365	9.31537	29.2885	27.321	3.66914	1.23873	2.00701	21.6966	0.51132	0.559879	0.305288	94.674	4.5343	70.367	13.4151	3.1978	3.48756	22.7423	32.156	15.6284	8.96575	0.66747	2.07959	9.92728	0.300385	0.435921	0.411575	92.6472	9.81325	50.4975
COMIHY-COM-005-D28	COMIHY-COM-005	Outpatients	Tübingen	53	Male	28.9647	42	2020-05-28	RT-PCR	non-ICU									0.853995	2.33754	17.4482	29.8373	23.4123	4.19392	0.688286	2.15037	17.8792	0.427546	0.508365	0.262966	96.1202	4.96525	62.184	11.1721	3.26359	3.5702	22.7795	31.9515	15.4236	9.0542	0.663751	2.07815	10.0244	0.302049	0.450233	0.438857	92.5025	9.94329	50.4048
COMIHY-COM-006-D01	COMIHY-COM-006	Outpatients	Tübingen	41	Female	26.5625	4	2020-04-30	RT-PCR	non-ICU									5.26041	9.03442	10.1012	23.4886	16.6356	11.9933	1.7467	2.6755	14.9316	1.1777	1.78011	1.17482	83.9585	14.9483	60.1524	12.3321	2.55953	6.32942	14.1398	25.5774	20.6621	9.71939	2.43133	1.62705	15.1853	0.54789	0.574375	0.646361	88.6797	10.9401	61.3869
COMIHY-COM-006-D14	COMIHY-COM-006	Outpatients	Tübingen	41	Female	26.5625	18	2020-05-14	RT-PCR	non-ICU									4.64894	7.58486	15.5643	22.1905	16.6375	10.9839	2.0123	2.51964	13.1171	1.65452	1.737	1.34949	85.7539	14.0704	57.2789	12.0223	2.86418	6.69368	14.5407	25.6243	20.1457	9.61889	2.36045	1.64994	14.7477	0.541995	0.584603	0.627881	88.0817	10.8314	60.5095
COMIHY-COM-006-D28	COMIHY-COM-006	Outpatients	Tübingen	41	Female	26.5625	32	2020-05-28	RT-PCR	non-ICU									4.4491	8.0197	11.7197	22.4663	17.185	12.1026	1.32261	2.78842	15.033	1.43541	1.97912	1.49891	86.2086	15.5807	60.1531	12.7465	2.56026	6.32243	14.197	25.3047	20.6965	9.69028	2.50429	1.60698	15.3366	0.540704	0.580403	0.659819	88.613	10.9305	61.4903
COMIHY-COM-007-D14	COMIHY-COM-007	Outpatients	Tübingen	37	Male	37.5584	22	2020-05-14	RT-PCR	non-ICU									1.68064	4.00753	6.94315	25.1352	30.5234	2.49642	1.10812	1.90264	24.2896	0.94661	0.5826	0.384097	93.2037	3.46312	74.314	15.0801	0.661994	1.20517	22.8985	33.2521	16.7063	6.47558	0.53857	2.59253	14.1998	0.596247	0.451791	0.421425	97.5943	7.3488	54.4509
COMIHY-COM-007-D28	COMIHY-COM-007	Outpatients	Tübingen	37	Male	37.5584	36	2020-05-28	RT-PCR	non-ICU									1.03473	2.29052	7.3624	29.3052	31.9386	3.22145	0.434963	1.79144	21.137	0.632844	0.585302	0.265564	96.2398	4.07232	73.0059	12.74	0.627772	1.14706	23.0621	33.861	16.9633	6.81148	0.469187	2.42983	13.2574	0.524473	0.43674	0.409624	97.756	7.65784	53.9671
COMIHY-COM-015-D14	COMIHY-COM-015	Outpatients	Tübingen	28	Male	29.6744	19	2020-05-20	RT-PCR	non-ICU									1.7342	3.47501	14.1343	25.9549	22.9284	4.12686	0.752846	2.18936	22.6054	0.992765	0.699855	0.405987	94.0379	5.2327	65.9084	14.3195	1.56359	2.7792	22.1067	34.2995	16.5117	7.79181	0.680284	2.29033	10.8814	0.311887	0.408101	0.375515	94.9769	8.57543	52.5453
COMIHY-COM-015-D28	COMIHY-COM-015	Outpatients	Tübingen	28	Male	29.6744	33	2020-06-03	RT-PCR	non-ICU									1.45946	2.35825	23.4008	29.7108	17.2257	4.84256	0.425516	2.7896	16.3056	0.54171	0.619505	0.320608	95.7568	5.78267	54.9794	10.7721	1.68874	2.93393	22.2393	33.6243	16.3223	7.70837	0.741543	2.34055	11.2278	0.350132	0.40656	0.416536	94.6358	8.53147	52.5651
COMIHY-COM-017-D01	COMIHY-COM-017	Outpatients	Tübingen	44	Male	26.836	9	2020-05-06	RT-PCR	non-ICU									2.86187	5.82043	14.5515	19.9352	19.5304	11.8106	0.892996	2.10498	18.8873	1.00404	1.50347	1.0972	90.4247	14.4113	61.9993	13.247	1.346	3.26556	15.2571	29.9937	19.9783	8.95374	1.2964	2.17963	15.9679	0.559158	0.574214	0.628331	94.092	10.1563	60.9135
COMIHY-COM-017-D14	COMIHY-COM-017	Outpatients	Tübingen	44	Male	26.836	23	2020-05-20	RT-PCR	non-ICU									2.94775	4.96086	16.4562	23.4124	18.4964	10.8186	0.855957	2.18389	16.5884	0.857501	1.33986	1.08221	91.2354	13.2406	59.2383	11.8827	1.38219	3.28596	15.2141	29.9632	19.8397	9.03573	1.31119	2.17605	16.0042	0.556209	0.58424	0.647221	94.0207	10.2672	60.8811
COMIHY-COM-017-D28	COMIHY-COM-017	Outpatients	Tübingen	44	Male	26.836	37	2020-06-03	RT-PCR	non-ICU									2.88386	5.0893	18.3167	19.5689	18.05	11.5	0.685359	2.16453	17.9755	0.910345	1.78941	1.06605	91.3415	14.3555	58.7433	12.7508	1.42406	3.35782	15.4075	29.5666	19.687	8.98858	1.39166	2.19234	16.1661	0.592052	0.556629	0.669677	93.8265	10.2149	60.8374
COMIHY-COM-018-D01	COMIHY-COM-018	Outpatients	Tübingen	34	Male	20.9573	6	2020-05-08	RT-PCR	non-ICU									1.04169	2.76792	21.7788	29.2755	21.2617	6.01082	0.540312	2.06566	13.9491	0.553815	0.497632	0.257009	95.6501	6.76547	56.8707	9.20869	1.31012	2.4787	17.9459	30.2278	19.3454	9.44012	0.930616	2.19763	14.4698	0.483076	0.577333	0.593576	95.2806	10.611	58.2832
COMIHY-COM-018-D14	COMIHY-COM-018	Outpatients	Tübingen	34	Male	20.9573	20	2020-05-22	RT-PCR	non-ICU									1.10578	2.65213	24.0993	28.7507	19.9466	6.15603	0.484522	2.03892	13.4844	0.432814	0.547692	0.301121	95.7576	7.00484	54.7222	8.86112	1.34194	2.50533	18.1035	30.3859	19.3169	9.22486	0.922661	2.21384	14.3749	0.468551	0.559435	0.582177	95.2301	10.3665	58.1099
COMIHY-COM-018-D28	COMIHY-COM-018	Outpatients	Tübingen	34	Male	20.9573	34	2020-06-05	RT-PCR	non-ICU									1.63129	3.12545	25.5888	27.1713	19.0389	6.15619	0.652923	2.07882	12.9253	0.496665	0.734466	0.399996	94.5903	7.29065	53.1469	8.89244	1.33416	2.5437	17.973	30.7145	19.2604	9.30576	0.921844	2.23942	14.1436	0.443895	0.544886	0.574903	95.2003	10.4255	58.0187
COMIHY-COM-019-D01	COMIHY-COM-019	Outpatients	Tübingen	52	Female	33.2621	41	2020-05-15	RT-PCR	non-ICU									0.78464	1.94461	4.44716	25.4994	33.0062	3.40346	0.734945	1.67394	26.8043	0.863794	0.549529	0.288045	96.5358	4.24103	78.2327	15.8892	1.08849	1.91421	19.8402	32.3108	18.8721	7.04167	0.735227	2.26624	14.5167	0.495297	0.460751	0.458301	96.2621	7.96072	57.0745
COMIHY-COM-019-D14	COMIHY-COM-019	Outpatients	Tübingen	52	Female	33.2621	55	2020-05-29	RT-PCR	non-ICU									0.487074	1.50575	6.80541	26.276	32.0299	3.95714	0.522481	1.5807	25.2483	0.759116	0.532378	0.295749	97.4847	4.78526	75.7815	14.8489	1.09283	1.93866	19.6269	31.9096	19.1894	7.0009	0.766158	2.2431	14.8096	0.481015	0.472427	0.469399	96.2023	7.94272	57.4979
COMIHY-COM-019-D28	COMIHY-COM-019	Outpatients	Tübingen	52	Female	33.2621	69	2020-06-12	RT-PCR	non-ICU									0.516017	1.37278	9.59721	26.9073	30.1134	4.49464	0.414119	1.67402	23.3623	0.673226	0.592112	0.282917	97.6971	5.36967	72.3663	13.8359	1.28057	2.07571	20.3974	31.7143	18.2935	7.09712	0.789786	2.31133	14.5834	0.510512	0.444554	0.501819	95.8539	8.04349	56.5005
PD_102	PD_102	Outpatients	Brazil	38	Female	22.55	15	2020-06-25	RT-PCR		No	No	5.88	0.5	30.11	1.2	0	0.31	1.01445	9.16139	2.57121	16.6352	28.6088	4.08815	3.46509	1.77658	29.3177	1.09144	1.15741	1.11264	86.3591	6.3582	50.6873	19.5061	1.14575	3.30508	9.96505	27.0636	22.4098	8.71223	1.83878	2.11033	21.5152	0.706012	0.498469	0.729632	93.7104	9.94034	46.5291
PD_13	PD_13	Outpatients	Brazil	29	Female	24.93	16	2020-06-12	RT-PCR		No	No	0	0.98	3.42	0.58	0	0	1.12041	5.58188	3.27623	23.3033	29.9768	1.92948	2.78637	1.40404	28.705	1.11	0.363979	0.442601	90.5113	2.73606	50.6071	17.961	2.64833	4.71538	21.8072	31.1726	16.2137	5.40688	1.49784	2.25991	13.2352	0.499983	0.262674	0.280229	91.1384	5.94979	40.4005
PD_20	PD_20	Outpatients	Brazil	32	Male	31.4	16	2020-06-16	RT-PCR		No	No	0.28	1.3	1.56	0.45	0	0.26	3.07796	9.50343	11.5516	29.3524	20.3988	5.04067	0.668153	2.40274	15.424	0.39496	1.36101	0.824283	86.7505	7.22596	46.1163	10.7351	1.59177	2.27949	23.1746	32.2521	16.3072	9.40358	0.720442	2.21775	10.9347	0.342073	0.390368	0.38598	95.4083	10.1799	41.0273
PD_22	PD_22	Outpatients	Brazil	21	Male	28.41	16	2020-06-16	RT-PCR		No	Yes	0	1.11	3.59	0.77	0	0.16	2.43916	12.3409	9.12931	28.0056	20.7771	2.92097	1.71855	2.30216	17.9577	0.583648	0.998071	0.826855	83.5014	4.74589	47.19	12.4853	2.78798	3.33868	29.4185	28.1145	12.3362	6.81387	0.976105	2.95214	12.0753	0.444993	0.423923	0.317672	92.8972	7.55547	34.8966
PD_24	PD_24	Outpatients	Brazil	47	Female	42.15	14	2020-06-22	RT-PCR		Yes	Yes	0.94	0.23	25.65	0.63	0	0	1.1481	5.83154	6.19831	24.8119	26.3102	2.80273	1.83865	2.31872	26.643	1.03875	0.44645	0.611749	91.1817	3.86093	47.905	16.968	4.3959	4.35167	27.3272	27.0121	13.4702	6.18698	1.39093	2.35639	12.5695	0.380431	0.314152	0.2445	89.8615	6.74563	35.5967
PD_26	PD_26	Outpatients	Brazil	25	Female	23.83	14	2020-06-15	RT-PCR		No	No	0	0.49	2.26	0.14	0	0	1.65798	9.63216	4.60031	18.3243	26.8181	6.20822	1.40621	1.11255	25.8862	1.72954	1.82163	0.802801	87.3036	8.83266	49.3061	17.2442	1.4644	3.87721	15.7562	27.9426	22.1046	6.32928	1.8532	1.81535	17.4938	0.615127	0.335883	0.412347	92.8052	7.07751	45.1355
PD_30	PD_30	Outpatients	Brazil	51	Male	30.93	23	2020-06-24	RT-PCR		No	Yes	0	0.83	4.91	0	0	0	2.21114	9.55746	11.1829	29.0215	21.2651	3.64688	2.04495	2.37599	16.303	0.484809	1.07555	0.830769	86.1865	5.5532	47.4643	11.7999	0.768233	1.11067	29.2818	32.0597	13.6086	6.7941	0.49213	2.93704	11.874	0.399162	0.344783	0.329796	97.629	7.46868	36.4528
PD_33	PD_33	Outpatients	Brazil	33	Male	40.79	26	2020-06-16	RT-PCR		No	No	0	2.54	2.32	0.19	0	0	1.09145	3.97435	11.1226	30.0242	21.6855	2.87668	1.05405	3.08952	23.3856	0.914815	0.41908	0.362094	93.8802	3.65786	44.2084	15.07	3.17808	4.03314	26.9139	30.4668	14.1168	5.5081	1.12862	2.32996	11.5112	0.364171	0.241731	0.207491	91.6602	5.95733	37.1069
PD_34	PD_34	Outpatients	Brazil	57	Male	29.41	16	2020-06-16	RT-PCR		No	No	11.04	4.45	7.81	3.19	4.94	9.59	1.3455	4.63269	9.23641	33.243	20.8755	2.12884	1.30786	3.17931	22.622	0.881937	0.321116	0.225842	92.714	2.6758	45.0437	14.71	1.74873	2.71007	18.0161	32.0853	16.9732	7.51219	0.897696	3.06845	15.52	0.624408	0.431344	0.412448	94.6435	8.35598	41.8114
PD_46	PD_46	Outpatients	Brazil	35	Female	24.82	17	2020-06-17	RT-PCR		No	No	0	3.14	1.34	0.25	0	0	0.664244	2.19977	2.44328	22.7397	33.4267	2.4047	0.612264	1.04242	32.0492	1.50613	0.305782	0.605856	96.5237	3.31633	50.4971	18.8139	1.40582	3.91336	11.1747	26.7028	22.4833	7.57212	2.12501	1.79059	20.6853	1.13304	0.389533	0.624358	92.5558	8.58601	46.5499
PD_47	PD_47	Outpatients	Brazil	37	Male	26.12	11	2020-06-18	RT-PCR		No	No	0	1.29	4.67	0.5	0	0.5	1.13061	4.83259	3.25419	22.4949	33.7332	2.91905	1.5838	1.39174	26.9206	0.728596	0.483399	0.527443	92.453	3.92989	52.6338	16.1821	1.70515	4.04234	12.1479	27.7961	20.8169	10.5497	1.76332	1.95739	17.4638	0.555175	0.511364	0.690783	92.4892	11.7519	46.2547
PD_48	PD_48	Outpatients	Brazil	47	Male	33.33	4	2020-06-22	Quick Test (Immunochromatography)		Yes	Yes	0	0.43	5.73	0.95	0	0	2.259	11.5005	4.98301	24.3847	23.9595	2.09057	2.63707	2.30654	23.4242	1.14302	0.789461	0.522374	83.6034	3.40241	48.7979	15.9829	2.96408	3.20206	23.5446	29.7545	14.447	7.74183	0.981124	2.69649	13.2532	0.577733	0.432926	0.404405	92.8527	8.57916	38.3241
PD_52	PD_52	Outpatients	Brazil	32	Male	25.88	22	2020-06-23	RT-PCR		No	No	0	0.22	0.92	0	0	0	0.984918	9.54549	3.17227	20.7992	32.2179	4.8886	2.95907	2.77777	19.1609	0.650171	1.45002	1.39364	86.5105	7.73226	56.9513	14.5209	0.774422	1.67824	14.6659	30.7793	20.6631	10.2506	0.714609	2.24586	16.5816	0.492511	0.495425	0.658442	96.8327	11.4045	45.2534
PD_57	PD_57	Outpatients	Brazil	92	Female	22.89	15	2020-06-23	RT-PCR		Yes	Yes	0	2.85	2.91	0.46	0	0.11	1.9737	9.06128	11.5567	30.5518	17.9863	4.83538	1.67688	2.91626	16.9031	0.771171	1.01545	0.752017	87.2881	6.60285	45.3764	12.403	2.84198	2.81254	24.6885	30.0363	11.5053	11.2009	0.768465	3.24576	11.3427	0.382349	0.648981	0.526124	93.577	12.376	37.1546
PD_65	PD_65	Outpatients	Brazil	49	Female	27.43	19	2020-06-23	RT-PCR		No	No	0	2.55	2.3	0.43	0	0	0.715735	4.29173	4.73753	27.2123	33.2235	4.31851	0.764275	1.44693	21.6846	0.753202	0.473677	0.377973	94.2283	5.17016	53.9905	13.1269	1.44638	3.44184	13.6056	27.5642	21.7492	12.153	1.2449	1.71575	15.4577	0.415235	0.515617	0.69069	93.8669	13.3593	46.7952
PD_67	PD_67	Outpatients	Brazil	51	Female	17.36	23	2020-06-24	RT-PCR		No	No	0	0.52	2.15	0	0	0.05	1.81573	5.87118	7.16612	30.1606	29.7659	3.77688	0.71267	1.77769	17.0371	0.547255	0.660915	0.707989	91.6004	5.14578	52.8575	10.9954	1.44513	2.66732	19.4617	31.5687	18.5647	8.77688	0.67244	2.16056	13.5228	0.365927	0.377718	0.416128	95.2151	9.57073	42.7947
PD_70	PD_70	Outpatients	Brazil	45	Female	26.9	7	2020-06-24	ELISA		Yes	No	0	2.4	9.48	0.5	0	0	0.504287	2.24775	26.3352	28.9449	22.0924	4.78634	0.264263	1.51144	12.4067	0.2846	0.343355	0.278742	96.9837	5.40843	41.8368	7.68687	1.87552	2.67662	22.4762	30.7202	17.5735	9.10154	0.730014	1.91482	11.7732	0.383579	0.386833	0.387904	94.7179	9.87627	41.4751
PD_71	PD_71	Outpatients	Brazil	59	Male	26.87	9	2020-06-24	ELISA		No	No	0	2.94	11.42	0.63	0	0	1.63249	5.79864	15.4666	33.3741	19.9795	5.35815	0.37734	2.27645	14.1037	0.422825	0.575486	0.634753	92.1915	6.56839	45.1058	9.40668	1.6362	2.44871	27.0433	28.4214	14.0795	11.999	0.794432	2.15135	10.1025	0.276511	0.507093	0.53999	95.1207	13.0461	38.4542
PD_81	PD_81	Outpatients	Brazil	54	Female	28.04	10	2020-06-25	RT-PCR		No	No	0	1.12	4.16	0.47	0	0	0.652552	6.43036	1.04373	12.9583	35.6556	1.38002	4.55356	0.961115	33.9043	1.43274	0.673398	0.354312	88.3635	2.40773	53.1978	21.6561	2.4033	4.69309	17.0789	30.7001	17.5216	7.23642	1.65083	2.64172	14.7653	0.49988	0.371721	0.43712	91.2528	8.04526	42.931
PD_83	PD_83	Outpatients	Brazil	67	Female	22.76	-5	2020-06-25	ELISA		No	No	0.45	1.37	1.97	0.22	0	0.42	1.36828	5.5173	7.41366	31.7364	25.4547	2.52188	2.39406	2.43982	20.0076	0.699652	0.231838	0.214741	90.7204	2.96846	49.9868	13.3437	3.49548	4.54846	20.7004	32.1603	14.8811	6.39303	0.995422	2.88185	12.7858	0.462388	0.332752	0.363091	90.9606	7.08887	39.8601
PH_121	101	Hospitalized patients	Brazil	65	Male	28.089	9	2020-07-06	RT-PCR	non-ICU	Yes	Yes	0	3.95	10.15	2.07	0	0	3.84825	16.1811	8.0693	25.8141	20.7652	4.10498	2.84943	1.81207	13.7259	0.677567	1.08038	1.07168	77.1212	6.25704	49.8602	10.9473	2.55601	3.51724	28.3545	28.9865	12.9381	7.74008	0.833534	2.69761	11.1012	0.354152	0.484491	0.436567	93.0932	8.66114	36.2754
PH_126	106	Hospitalized patients	Brazil	62	Male	26.1224	9	2020-07-06	RT-PCR	non-ICU	No	No	0	0.55	6.86	8.54	0	0	3.24686	11.2484	7.50754	27.0718	16.5644	2.13917	4.72676	3.00817	22.7907	0.94581	0.393896	0.356402	80.7779	2.88947	44.5241	16.5838	3.42534	5.03549	16.5776	29.8648	17.0394	7.1518	1.27237	2.66794	15.7043	0.519062	0.37586	0.365979	90.2668	7.89364	41.7448
PH_127	107	Hospitalized patients	Brazil	59	Male	33.6012	9	2020-07-06	RT-PCR	ICU	Yes	Yes	0.27	10.27	18.7	1.47	0	0	1.53605	4.36214	25.4996	35.1176	12.9492	1.91343	0.753904	4.03588	12.8409	0.473955	0.272863	0.244458	93.3479	2.43075	37.2725	9.54796	7.59912	6.32583	24.4428	27.0195	12.0123	6.20918	1.27083	2.89075	10.9517	0.491892	0.416773	0.369363	84.8042	6.99532	35.5754
PH_149	108	Hospitalized patients	Brazil	65	Male	35.5469	12	2020-07-13	RT-PCR	non-ICU	Yes	Yes							1.49497	5.36084	15.7127	34.5529	14.9188	3.18173	1.34716	3.68063	18.2405	0.817841	0.37474	0.317171	91.797	3.87364	40.9764	12.798	3.51481	3.37332	21.6439	26.9964	12.8281	6.53005	1.14953	3.04608	19.1061	0.945781	0.509222	0.356653	91.9623	7.39593	35.5076
PH_141	110	Hospitalized patients	Brazil	39	Male	23.6713	7	2020-07-10	RT-PCR	ICU	No	No							3.10235	13.2605	6.61176	26.6798	19.5365	1.21683	2.84255	3.30249	19.8351	1.29699	1.63934	0.675849	80.7946	3.53202	47.4013	15.4447	3.11874	4.98276	17.6868	28.769	15.5628	5.53586	1.71856	2.94619	17.5707	1.14544	0.461377	0.501743	90.1799	6.49898	40.2762
PH_162	112	Hospitalized patients	Brazil	74	Female		11	2020-07-13	RT-PCR	non-ICU	Yes	No	0.22	3.42	4.95	0.12	0	0.29	1.76828	5.8117	12.7412	32.4639	19.4216	2.30056	2.01705	2.95698	18.5247	0.803251	0.59273	0.597931	90.403	3.49123	44.9028	13.148	1.75896	2.2009	24.8805	31.5171	14.943	6.76842	0.514483	3.01613	13.2656	0.431055	0.377623	0.326199	95.5256	7.47224	38.1549
PH_256	113	Hospitalized patients	Brazil	74	Female	30.7004	31	2020-07-30	RT-PCR	ICU	Yes	Yes	0	62.65	60.41	4.64	0	0.2	0.243307	0.971415	22.7164	37.1959	13.4548	5.30975	0.163938	4.29145	14.3435	0.572548	0.423657	0.313465	98.6213	6.04687	38.6008	10.3405	0.636967	0.88353	32.1034	32.4817	11.2523	6.22965	0.256546	3.58214	11.5273	0.389152	0.374512	0.282827	98.223	6.88699	33.9566
PH_146	114	Hospitalized patients	Brazil	60	Male	32.7705	21	2020-07-13	RT-PCR	non-ICU	No	Yes	0	5.73	10.76	0.81	0	0.3	2.31631	9.87522	9.54714	31.1786	21.548	1.47693	3.34027	2.4513	16.7451	0.671177	0.439936	0.410016	84.4682	2.32688	48.6805	12.3645	3.40684	4.63013	21.0489	31.0072	16.1588	5.21066	1.54781	2.70159	13.4257	0.342449	0.267071	0.252811	90.4152	5.73054	40.2102
PH_254	116	Hospitalized patients	Brazil	41	Male	29.4118	24	2020-07-29	RT-PCR	ICU	No	No							2.7159	6.69562	15.2949	34.9065	15.5528	3.04468	1.53021	3.5989	15.5148	0.56691	0.292533	0.2863	89.0583	3.62352	42.2053	11.1783	3.04933	3.71833	26.0829	34.5735	12.8707	5.21008	0.766352	3.05487	9.88052	0.252171	0.296466	0.244802	92.466	5.75134	37.5606
PH_152	117	Hospitalized patients	Brazil	55	Male	30.8642	14	2020-07-13	RT-PCR	non-ICU	No	Yes	0	3.57	16.38	0.25	0	0	3.60081	14.9519	7.21203	19.1761	19.0358	1.84206	6.12256	1.65566	23.3901	2.20719	0.364939	0.440815	75.3247	2.64782	46.8017	18.1942	3.39539	5.26665	28.542	22.5922	12.8134	6.44241	2.53994	2.30952	14.7208	0.630616	0.422155	0.324918	88.798	7.18949	34.8253
PH_155	120	Hospitalized patients	Brazil	92	Female	18.7305	9	2020-07-13	RT-PCR	non-ICU	No	No	0	2.52	15.12	1.78	0	0	1.49832	6.4622	3.3056	26.4098	21.5614	5.46808	1.96981	2.20719	26.9082	2.23434	0.73339	1.24163	90.0697	7.4431	47.6476	18.7644	2.86476	3.52583	27.8693	27.1914	11.0385	9.29982	1.344	3.07928	11.9704	0.545775	0.677324	0.593608	92.2654	10.5707	35.4087
PH_245	121	Hospitalized patients	Brazil	41	Male	47.1767	22	2020-07-28	RT-PCR	ICU	Yes	No	1.77	3453.8	1506.52	390.17	0	0.95	1.29765	6.13333	11.1996	28.663	17.48	3.17392	1.44412	3.5051	24.5382	1.08809	0.746338	0.730656	91.1249	4.65091	41.8537	16.5703	3.01235	3.86055	24.143	30.6459	13.529	5.74406	1.1934	3.30967	13.3778	0.467647	0.383508	0.333151	91.9337	6.46072	37.495
PH_159	123	Hospitalized patients	Brazil	70	Male	38.0623	12	2020-07-13	RT-PCR	ICU	Yes	Yes	0	31.95	31.89	3.25	0	0	3.24603	15.4253	5.81608	25.9746	22.0198	2.11996	3.18167	2.03413	17.9196	0.70783	0.85694	0.698032	78.147	3.67493	49.8128	13.053	1.2654	1.70502	25.4464	40.8791	12.8428	3.6219	0.326246	3.72961	9.46856	0.344376	0.18933	0.181163	96.7033	3.9924	38.7571
PH_174	123	Hospitalized patients	Brazil	70	Male	38.0623	14	2020-07-15	RT-PCR	ICU	Yes	Yes							3.70631	14.0172	8.92155	28.8189	17.8822	3.24364	4.27915	2.61877	14.2095	0.518947	1.03043	0.753406	77.9974	5.02747	48.2982	11.9646	1.78991	2.09968	24.8881	37.7295	12.3533	3.86632	0.421332	4.01431	11.738	0.617575	0.245178	0.236832	95.6891	4.34833	37.6065
PH_203	126	Hospitalized patients	Brazil	59	Female	33.0579	13	2020-07-22	RT-PCR	non-ICU	Yes	No							0.8356	1.89123	17.5431	37.7308	18.3824	2.27001	0.66895	3.71211	16.0805	0.530868	0.195943	0.158485	96.6042	2.62443	42.6407	10.9389	1.78133	2.32255	23.0995	34.2023	15.148	5.59938	0.601383	3.09906	13.0944	0.472809	0.314876	0.264348	95.2947	6.17861	39.2557
PH_186	143	Hospitalized patients	Brazil	92	Male	28.3737	13	2020-07-17	RT-PCR	non-ICU	Yes	No	0.02	20.7	6.28	0.82	0.04	0.08	1.24903	4.18904	26.2623	38.1652	12.2144	1.67823	0.376122	3.77691	11.2711	0.337453	0.264847	0.215367	94.1858	2.15845	37.1804	8.28962	4.37819	4.05835	27.7427	29.9324	12.9502	5.50995	0.889936	2.75224	10.8584	0.349527	0.304987	0.273119	90.6735	6.08806	35.7417
PH_187	144	Hospitalized patients	Brazil	72	Female	22.1453	7	2020-07-17	RT-PCR	non-ICU	Yes	Yes	0.17	31.34	16.89	0.44	0	0.07	2.43451	4.88011	8.37602	27.9575	19.4356	3.68157	1.38674	2.95245	26.0963	1.31708	0.742959	0.739137	91.2986	5.16366	42.9859	17.2759	0.870199	1.58819	30.271	28.3313	11.0823	8.80864	0.83476	3.6865	12.8504	0.494311	0.674212	0.508202	96.7069	9.99105	34.464
PH_191	147	Hospitalized patients	Brazil	52	Female		5	2020-07-20	RT-PCR	non-ICU	No	No	0	15.47	11.07	0.18	0	0.29	1.59098	5.40203	13.5635	30.4391	15.8532	7.25541	1.62508	2.38274	18.5063	1.79248	0.820601	0.768614	91.3819	8.84462	43.1893	13.8441	2.57661	2.3479	31.0447	28.205	11.2643	7.47137	0.636439	3.57175	11.5131	0.399011	0.539649	0.430292	94.4391	8.44131	33.7978
PH_193	149	Hospitalized patients	Brazil	62	Male	25.9516	12	2020-07-20	RT-PCR	ICU	No	No	0	472.47	14.01	1.37	0	0.21	2.20462	8.15027	4.67806	28.1286	21.7823	1.88204	4.49484	2.46337	24.2326	1.48553	0.0922341	0.405637	85.1503	2.37991	48.5265	17.3299	1.82895	4.07747	15.8849	28.4891	19.1992	7.11008	1.48892	2.44112	17.8501	0.757892	0.388131	0.484066	92.6046	7.98228	43.183
PH_205	149	Hospitalized patients	Brazil	62	Male	25.9516	14	2020-07-22	RT-PCR	ICU	No	No							1.76367	8.48619	7.78841	31.472	16.6836	3.10107	3.47525	3.30213	20.9634	1.58136	0.74046	0.642442	86.2749	4.48397	45.9335	16.1432	2.04611	3.75264	16.7803	30.0031	18.3273	6.07839	1.156	2.87959	17.4786	0.740405	0.365816	0.391635	93.0452	6.83584	42.1552
PH_244	149	Hospitalized patients	Brazil	62	Male	25.9516	20	2020-07-28	RT-PCR	ICU	No	No	0.12	21.27	2.97	0.36	0	0.19	0.993284	4.21724	12.3704	36.643	18.082	1.72708	1.20582	3.77979	19.7623	0.800508	0.278704	0.139803	93.5837	2.14559	43.5511	13.3837	2.73314	4.62204	18.1406	31.1967	16.5523	4.39796	1.2433	3.03064	16.6251	0.867375	0.317815	0.273024	91.4015	4.9888	40.7186
PH_252	156	Hospitalized patients	Brazil	56	Female	27.3438	15	2020-07-29	RT-PCR	ICU	Yes	No							2.74947	7.56564	19.5622	36.3165	11.3149	1.6307	1.15347	5.01426	13.249	0.724177	0.511351	0.208338	88.5314	2.35039	38.9201	10.7924	1.9599	2.91825	21.9639	32.6508	13.3345	6.22598	0.991267	4.22656	14.4019	0.530726	0.439942	0.356196	94.1306	7.02212	38.4435
PH_208	159	Hospitalized patients	Brazil	83	Male	29.3848	12	2020-07-22	RT-PCR	ICU	Yes	Yes	0.25	11.5	4.14	0.12	0.04	0.46	2.03107	7.23584	9.28319	28.0047	21.6882	4.53437	0.459664	2.62633	22.3166	0.780718	0.519005	0.520286	90.2734	5.57366	44.909	14.0017	4.24207	4.5068	23.6122	27.1708	13.0801	11.9104	1.08595	2.28879	10.5242	0.521961	0.590328	0.466447	90.1652	12.9671	38.3881
PH_04	16	Hospitalized patients	Brazil	55	Male	30.478	6	2020-06-13	RT-PCR	non-ICU	No	No	0	31.53	9.12	1.38	0	0	1.46306	20.2962	5.07375	18.5655	22.3259	5.0096	2.71296	2.91427	16.9068	1.04269	1.91304	1.7762	75.5277	8.69883	52.2071	14.1543	1.34796	2.61257	22.1385	30.6456	16.6482	6.13608	1.18565	2.54264	15.3623	0.66583	0.349869	0.364693	94.8538	6.85065	40.0078
PH_11	16	Hospitalized patients	Brazil	55	Male	30.478	8	2020-06-15	RT-PCR	non-ICU	No	No							1.75346	9.52623	7.05965	28.8399	24.4799	1.93643	2.0987	1.97492	20.4944	0.860657	0.653483	0.322274	86.6216	2.91219	49.227	13.6325	1.61853	3.07678	20.9156	30.8329	17.326	5.48333	1.11744	2.65653	15.7919	0.571434	0.309224	0.300334	94.1872	6.09289	40.4946
PH_214	164	Hospitalized patients	Brazil	25	Female	21.7193	6	2020-07-23	RT-PCR	ICU	No	No	0.07	4.49	1.26	0.07	0	0.23	2.22027	3.80159	34.4012	32.007	9.71662	2.61455	1.29212	3.76937	8.91556	0.371838	0.43302	0.456879	92.686	3.50445	33.1502	7.80531	0.914021	0.765027	54.9141	23.3815	4.8438	2.07763	0.179956	4.44857	7.66177	0.447319	0.246717	0.119605	98.141	2.44395	21.0504
PH_246	165	Hospitalized patients	Brazil	88	Male	31.2175	10	2020-07-28	RT-PCR	ICU	No	No							2.04077	7.67338	13.8322	31.1376	19.2061	6.60352	1.09767	2.6449	13.7174	0.386959	0.889857	0.769642	89.1882	8.26301	45.935	9.94668	4.47259	5.16725	22.4379	28.6541	12.3935	9.99633	1.32258	2.93469	11.2528	0.361199	0.518826	0.488254	89.0376	11.0034	38.2011
PH_217	166	Hospitalized patients	Brazil	62	Female		11	2020-07-23	RT-PCR	non-ICU	Yes	Yes	0.19	4.27		1.56	0.21	0	2.11402	6.78026	10.3898	29.4195	20.0797	3.49628	1.54933	2.89645	20.6748	1.11371	0.731047	0.755119	89.5564	4.98244	45.1596	14.4171	2.25977	2.59138	23.1492	28.633	14.2063	9.76076	0.811329	3.08776	13.9915	0.485523	0.540553	0.482966	94.3375	10.7843	38.2929
PH_243	171	Hospitalized patients	Brazil	52	Male	22.8571	8	2020-07-28	RT-PCR	ICU	No	No	0	52.36	19.21	0.83	0.03	0.08	10.3128	16.2405	20.2245	27.7159	9.95996	0.977085	2.67062	3.04626	8.00324	0.361533	0.290307	0.197305	70.7761	1.4647	37.3245	7.4654	7.15873	5.58934	26.426	30.866	11.623	3.86493	0.956662	2.994	9.7635	0.376895	0.207581	0.173374	86.2953	4.24589	34.8908
PH_251	171	Hospitalized patients	Brazil	52	Male	22.8571	9	2020-07-29	RT-PCR	ICU	No	No							10.9404	15.6054	20.2969	27.777	10.2764	0.676151	2.67213	2.99252	8.16649	0.330056	0.144894	0.121674	70.7821	0.94272	36.9982	7.37891	7.3028	5.63195	27.0074	31.1647	11.6235	3.51727	0.951083	2.96481	9.17094	0.311278	0.181211	0.173031	86.1142	3.87151	34.7889
PH_255	177	Hospitalized patients	Brazil	53	Male		10	2020-07-30	RT-PCR	ICU	No	No							2.82429	27.4469	9.35071	22.9768	13.7778	2.12082	5.87708	1.77923	11.1695	0.569279	1.34706	0.760531	63.8517	4.22841	48.8201	11.036	4.16322	5.22858	23.2672	29.6708	12.9091	6.10354	1.42514	3.44086	12.5684	0.436209	0.421471	0.365482	89.1831	6.8905	37.5685
PH_233	179	Hospitalized patients	Brazil	65	Female	34.4496	8	2020-07-27	RT-PCR	non-ICU	Yes	Yes	0.01	2.49	3.09	0.15	0	0	2.35742	12.3964	7.4234	29.8136	21.3895	2.87462	3.20926	2.86543	15.3945	0.605221	0.911609	0.759085	82.0369	4.54531	50.3939	12.1752	3.27727	3.35647	24.4418	27.5349	13.6581	7.54663	1.06114	3.12959	14.4232	0.548888	0.550224	0.47178	92.3051	8.56863	36.7988
PH_236	182	Hospitalized patients	Brazil	67	Female	29.3848	8	2020-07-27	RT-PCR	ICU	No	No	0.11	1194.17	16.53	0.66	0	0.33	2.73863	7.66845	15.5607	36.9401	14.322	0.93564	0.576563	4.32571	14.7373	0.958545	0.585224	0.651134	89.0164	2.172	41.7358	11.3965	1.48178	1.83243	29.0131	33.4281	11.5253	3.50722	0.450197	4.52769	13.1138	0.581569	0.304204	0.234565	96.2356	4.04599	34.5914
PH_257	182	Hospitalized patients	Brazil	67	Female	29.3848	11	2020-07-30	RT-PCR	ICU	No	No	0	113.83	8.37	0.67	0	0.17	1.23257	4.85867	25.9689	38.3943	10.2868	0.855818	0.828604	5.1002	11.3502	0.479647	0.29543	0.348839	93.0802	1.50009	36.6961	9.44128	1.49412	1.55602	31.1724	34.5204	10.2947	2.82628	0.348817	4.86873	12.004	0.498727	0.258129	0.157636	96.601	3.24205	33.3147
PH_253	190	Hospitalized patients	Brazil	57	Female	60.3538	16	2020-07-29	RT-PCR	ICU	Yes	No	0.16	28.99	78.07	0.6	0	1.71	2.01006	7.37645	7.17695	28.4311	20.3696	3.47887	1.52126	3.19963	23.8401	1.01175	0.731108	0.853058	89.0922	5.06304	45.3643	16.0843	2.90145	2.28601	33.0774	27.5891	10.4987	5.54084	0.806502	3.64672	12.3899	0.510852	0.455217	0.297301	94.006	6.29336	31.8723
PH_259	192	Hospitalized patients	Brazil	92	Female	24.974	10	2020-07-30	RT-PCR	non-ICU	Yes	Yes	0.07	115.65	6.05	0.66	0.01	0.15	1.76288	6.47856	21.6103	35.9336	13.3028	2.22288	0.711022	3.86324	12.4377	0.417603	0.877028	0.382338	91.0475	3.48224	39.5015	9.55325	1.50504	1.60455	26.569	34.6133	13.648	3.64058	0.388802	3.83558	13.0486	0.624681	0.30094	0.220878	96.5016	4.16239	36.8798
PH_261	194	Hospitalized patients	Brazil	61	Female	28.6851	12	2020-07-30	RT-PCR	ICU	No	No	0.03	31.46	12.39	0.69	0	0.02	2.83635	13.2281	7.68928	28.4197	19.5924	2.4849	1.82968	2.86387	17.6346	0.73906	1.98907	0.693024	82.1059	5.167	47.347	13.2442	2.11572	2.7125	27.8115	30.0557	11.1624	7.68161	0.763501	3.89673	12.2948	0.49144	0.576038	0.438132	94.4083	8.69578	35.3167
PH_264	196	Hospitalized patients	Brazil	86	Male	25.462	7	2020-07-30	RT-PCR	ICU	No	No	0.15	552.32	117.9	2.59	0.07	0.27	3.00507	8.34739	15.9324	33.0267	12.9358	2.4225	0.993466	3.72036	16.9297	1.14638	0.87131	0.668921	87.6541	3.96273	39.9387	12.7383	4.14953	3.34033	29.3719	27.8674	9.99708	5.69236	0.896463	4.11208	13.1913	0.619216	0.455763	0.306612	91.6137	6.45473	32.5533
PH_265	197	Hospitalized patients	Brazil	38	Male	34.1986	14	2020-07-31	RT-PCR	non-ICU	Yes	Yes	0.08	1.08		0.29	0.49	0	2.03446	10.9717	3.65779	24.4762	25.3947	3.25502	3.61002	1.76925	22.894	0.91018	0.388902	0.637787	83.3838	4.28171	50.9832	15.5602	1.15286	2.47546	18.895	30.4744	15.8936	9.66004	0.86866	2.93096	15.8723	0.624514	0.579602	0.57263	95.503	10.8123	41.0196
PH_271	203	Hospitalized patients	Brazil	51	Male	32.526	15	2020-12-16	RT-PCR	ICU	Yes	Yes	0.14	44.72	46.83	0.72	0	0.29	4.76525	19.2237	8.77261	25.7252	16.6866	3.16036	3.24236	2.8764	12.3182	0.460839	1.71177	1.05669	72.7687	5.92883	47.7952	11.0636	2.03081	2.65634	22.7183	32.1411	14.2237	6.81268	0.807043	3.36109	13.9301	0.458566	0.477307	0.383002	94.5058	7.67299	38.5966
PH_272	204	Hospitalized patients	Brazil	68	Male	27.0416	2	2020-12-16	RT-PCR	ICU	Yes	Yes	0.18	13.83	11.87	0.59	0	0.26	0.759888	1.21004	36.7294	27.297	15.0097	5.5792	0.233427	1.86634	10.5408	0.292629	0.278358	0.203307	97.7966	6.06086	33.8545	6.85374	6.44697	4.87493	33.6111	25.5967	9.83048	7.44157	1.23927	2.35303	7.70289	0.229917	0.34855	0.324548	87.4388	8.11467	31.9316
PH_275	207	Hospitalized patients	Brazil	63	Female	29.2969	18	2021-01-21	RT-PCR	ICU	No	Yes	0.01	26.22	12.04	0.13	0	0.12	1.99095	6.54974	15.3885	35.7831	17.2831	3.27631	1.0609	3.23828	14.1569	0.499468	0.448174	0.324585	90.3984	4.04907	43.8159	10.1139	3.22977	3.78705	26.6855	31.3437	13.1722	7.29297	0.722133	2.75242	10.0194	0.358168	0.344014	0.292695	92.261	7.92968	37.3052
PH_277	209	Hospitalized patients	Brazil	63	Male	22.8571	14	2021-01-21	RT-PCR	ICU	Yes	No	0.01	2.15	2.77	0.84	0	0.15	3.83744	15.3213	9.2243	26.2604	17.6769	2.2988	5.07437	2.64409	15.8588	0.522905	0.595992	0.684799	75.7669	3.57959	47.5192	12.9519	4.25662	6.90667	20.2397	28.2894	13.7391	5.87919	1.81131	2.98469	14.4945	0.674358	0.372001	0.352436	87.0254	6.60362	38.7932
PH_279	211	Hospitalized patients	Brazil	48	Female	31.2175	9	2021-01-21	RT-PCR	ICU	Yes	Yes	0.08	171.82	20.61	0.3	0	0	3.7518	10.987	16.8268	32.0797	12.8381	2.60514	0.691755	3.47007	13.6912	1.02572	0.812448	1.22026	84.5695	4.63785	40.7531	10.9686	2.61235	2.31623	35.3632	30.1226	8.74169	8.34186	0.480696	3.44602	7.58586	0.216346	0.458126	0.314954	94.5907	9.11494	32.0961
PH_85	23	Hospitalized patients	Brazil	76	Male	27.6361	22	2020-06-30	RT-PCR	ICU	Yes	Yes							1.0639	4.20774	10.5821	30.2039	18.6927	4.74568	1.16174	3.24092	23.7453	1.11163	0.658341	0.58602	93.5666	5.99004	43.0804	15.8078	1.9198	2.413	22.5614	30.9027	13.4082	5.88696	0.756073	4.23509	16.1449	0.802332	0.544389	0.425102	94.9111	6.85645	37.3828
PH_15	24	Hospitalized patients	Brazil	45	Male	23.1481	19	2020-06-18	RT-PCR	ICU	No	Yes	0	36.92	40.06	3.61	0	0.27	2.27922	10.5444	17.0466	30.9597	16.2453	3.57709	2.49143	1.9604	12.9638	0.454644	0.779867	0.697483	84.6849	5.05444	43.7996	9.90115	2.07148	1.59376	40.6463	28.6229	8.48799	3.41678	0.392241	3.83594	9.99698	0.466243	0.298297	0.171156	95.9425	3.88623	28.4015
PH_16	25	Hospitalized patients	Brazil	41	Female	46.6134	10	2020-06-18	RT-PCR	ICU	Yes	No	0	51.63	10.2	0.37	0	0	0.756292	3.44229	12.8784	31.0896	20.4879	5.05165	1.61	2.85952	19.6315	0.724714	0.855829	0.612348	94.1914	6.51983	45.0844	13.5093	2.82343	3.02892	25.7631	29.3895	13.3223	7.05999	0.82131	2.80919	13.5061	0.645928	0.426232	0.404002	93.3263	7.89022	36.5505
PH_176	25	Hospitalized patients	Brazil	41	Female	46.6134	37	2020-07-15	RT-PCR	ICU	Yes	No							0.72611	2.63757	12.6379	34.3661	20.0111	7.85499	0.168026	2.56864	17.2626	0.517082	0.716432	0.53342	96.4683	9.10484	45.3015	11.1416	1.68627	2.06571	21.7066	32.711	15.1708	9.98946	0.463625	2.85735	12.0488	0.303743	0.543201	0.453464	95.7844	10.9861	40.475
PH_142	25	Hospitalized patients	Brazil	41	Female	46.6134	32	2020-07-10	RT-PCR	ICU	Yes	No							0.559082	1.49544	12.9222	35.7476	21.0979	6.95138	0.0732087	2.60703	17.164	0.445578	0.523647	0.412899	97.8723	7.88792	45.6922	10.836	2.11091	3.56157	21.8349	29.8757	14.5835	9.00925	0.688789	2.85264	13.7049	0.552233	0.642106	0.583423	93.6387	10.2348	39.3786
PH_18	27	Hospitalized patients	Brazil	85	Male	24.7721	17	2020-06-18	RT-PCR	ICU	No	No	0	159.47	33.49	1.77	0	0	0.417343	1.54792	20.2382	40.2651	14.8615	4.29401	0.187793	3.90942	13.2584	0.434806	0.366153	0.219411	97.8469	4.87957	40.8948	9.40539	1.38545	1.48072	31.9804	31.6606	10.8469	7.04584	0.356223	3.68075	10.4631	0.382947	0.409976	0.307049	96.7776	7.76286	34.0321
PH_19	28	Hospitalized patients	Brazil	85	Male	26.4463	15	2020-06-18	RT-PCR	ICU	Yes	No	0	27.66	41.77	0.58	0	0	0.816101	3.19044	20.2581	37.9431	14.4828	2.1063	0.827177	4.08176	15.0543	0.612514	0.331708	0.295774	95.1663	2.73378	40.0449	10.9079	2.77207	1.82163	46.0694	25.8574	7.36323	5.12694	0.339675	2.76411	7.1244	0.291119	0.311718	0.158308	95.0666	5.59697	26.0932
PH_23	30	Hospitalized patients	Brazil	42	Female	30.1194	3	2020-06-19	RT-PCR	non-ICU	Yes	No	0.06	3.34	5.56	0.43	0	0	3.07846	12.3409	3.52771	22.3505	24.4925	2.34534	3.94874	1.61965	24.2289	1.04008	0.675307	0.351922	80.6319	3.37257	49.499	16.4524	1.6865	4.00654	14.0126	28.6021	17.3449	4.59112	2.40087	3.25176	22.0462	1.21203	0.415683	0.429745	91.9061	5.43655	41.8211
PH_24	31	Hospitalized patients	Brazil	54	Female	35.0128	7	2020-06-19	RT-PCR	non-ICU	No	No	0	18.41	4.97	1.2	0	0	1.14539	5.74822	2.83282	23.1654	27.889	2.278	4.1016	1.71549	28.4491	1.26055	0.774883	0.639498	89.0048	3.69238	50.7317	19.1008	0.850077	2.26666	22.3052	28.7169	15.2294	6.61438	1.58612	3.15314	17.4194	0.786935	0.541574	0.530238	95.2971	7.68619	38.779
PH_101	36	Hospitalized patients	Brazil	60	Male	29.7143	5	2020-07-02	RT-PCR	ICU	No	No							2.26213	11.6881	14.7027	30.9984	13.364	2.05293	0.97026	3.6587	17.4384	1.16535	1.0733	0.625835	85.0796	3.75206	40.8611	13.0486	2.5152	2.21251	32.8274	31.5372	10.0766	2.90517	0.598267	4.14341	12.2949	0.514477	0.233377	0.141473	94.674	3.28002	31.8467
PH_140	36	Hospitalized patients	Brazil	60	Male	29.7143	24	2020-07-10	RT-PCR	ICU	No	No							1.17106	5.35938	16.2427	34.8264	13.2187	1.8705	0.462158	4.50514	19.9702	0.982437	0.747304	0.643937	93.0074	3.26175	38.9617	14.1468	3.08357	2.20752	33.0189	29.5551	9.90908	2.92591	0.554213	4.28449	13.3835	0.646992	0.292545	0.138113	94.1547	3.35657	30.8812
PH_105	37	Hospitalized patients	Brazil	50	Male	26.8923	5	2020-07-02	RT-PCR	ICU	Yes	Yes							1.06543	4.88156	8.80988	31.6225	19.0932	5.08548	1.75978	3.29711	22.0413	0.934058	0.639765	0.769886	92.2932	6.49513	45.3201	15.188	1.2789	1.50433	26.6427	31.9302	13.0478	7.02186	0.48644	3.28027	13.4877	0.494172	0.473547	0.35209	96.7303	7.8475	36.4856
PH_134	37	Hospitalized patients	Brazil	50	Male	26.8923	22	2020-07-07	RT-PCR	ICU	Yes	Yes							1.04287	4.80198	16.3276	32.5234	14.7275	5.8956	1.3708	3.66716	17.2149	0.631705	0.955229	0.841195	92.7843	7.69202	41.4929	12.6564	1.14295	1.44858	25.7308	31.217	14.2565	7.82376	0.527991	3.24583	13.1871	0.46783	0.523444	0.428276	96.8805	8.77548	37.8099
PH_32	38	Hospitalized patients	Brazil	62	Female	45.3694	8	2020-06-22	RT-PCR	ICU	Yes	No	0	11.55	13.2	1.64	33.36	0	2.32913	11.316	8.65519	28.472	17.2772	3.03999	4.73005	3.37076	18.5302	0.816644	0.682583	0.780321	81.6248	4.50289	47.0448	14.8636	3.43162	4.03264	19.9105	29.9644	13.0586	7.50873	1.16723	3.89227	15.2418	0.698884	0.587314	0.506064	91.3685	8.60211	38.4234
PH_94	38	Hospitalized patients	Brazil	62	Female	45.3694	17	2020-07-01	RT-PCR	ICU	Yes	No							0.566362	2.31858	21.3028	37.3919	12.9528	2.25352	0.542814	4.90313	16.5679	0.631247	0.386773	0.182173	96.5722	2.82247	37.936	11.9226	3.12381	3.41459	23.202	31.0144	12.1386	5.86776	0.93046	4.00892	14.6413	0.783739	0.467383	0.40694	92.5311	6.74209	36.6463
PH_41	41	Hospitalized patients	Brazil	73	Female		5	2020-06-23	RT-PCR	ICU	No	Yes	0.01	5.95	6.72	0.14	0.1	0.15	2.56203	7.95193	16.701	31.0577	19.2095	8.22702	0.523058	1.50362	10.5212	0.350855	0.825686	0.566489	88.963	9.6192	45.4329	7.32087	6.26084	5.13803	30.8438	26.1959	8.95006	10.3405	1.05007	2.62531	7.38781	0.228962	0.592064	0.386616	87.5511	11.3192	33.0616
PH_48	42	Hospitalized patients	Brazil	55	Female	32.4219	8	2020-06-24	RT-PCR	ICU	Yes	No	0	6.93	4.58	0.62	0	0.09	3.46861	14.4375	6.95949	24.9003	22.0275	5.11278	1.75558	1.71054	16.8908	0.786876	1.15373	0.796233	80.3383	7.06275	49.0236	11.9403	1.48992	3.49464	23.6577	26.7337	11.3375	10.8372	1.11331	3.70523	14.7972	0.952098	1.02365	0.857833	93.9021	12.7187	37.158
PH_37	43	Hospitalized patients	Brazil	66	Female	25.7117	18	2020-06-22	RT-PCR	ICU	No	Yes	0.21	4.33	2.8	0.29	0.12	0.27	0.396986	1.54135	12.3849	35.7257	17.153	2.54482	0.287705	4.79789	23.4865	1.02572	0.406055	0.249279	97.774	3.20016	41.2237	15.6394	1.95127	1.76767	29.0209	31.5282	10.7331	5.69842	0.441286	4.23534	13.3203	0.589841	0.414804	0.298889	95.8398	6.41212	33.8853
PH_86	43	Hospitalized patients	Brazil	66	Female	25.7117	26	2020-06-30	RT-PCR	ICU	No	Yes							0.355037	1.51252	14.2571	37.5453	15.2564	2.87429	0.314364	5.2457	21.098	0.869865	0.381007	0.290457	97.8181	3.54575	40.5105	14.5346	1.7563	1.61654	28.5662	31.383	10.9668	5.39363	0.423139	4.4084	14.1325	0.64102	0.435072	0.27737	96.204	6.10608	33.9267
PH_39	45	Hospitalized patients	Brazil	85	Male	23.1481	8	2020-06-23	RT-PCR	ICU	Yes	No	0	15.23	24.9	2.85	0	0	2.816	12.7231	3.53056	21.0746	17.2326	2.95998	9.64956	3.22961	21.7228	1.14973	2.0585	1.85292	74.8113	6.87141	50.9078	20.4064	2.33633	3.00081	23.7267	28.4712	13.3603	7.17454	1.23848	3.00529	16.0309	0.73405	0.521495	0.399909	93.4244	8.09595	36.8194
PH_82	45	Hospitalized patients	Brazil	85	Male	23.1481	15	2020-06-30	RT-PCR	ICU	Yes	No							1.49257	3.90828	23.3362	37.7813	11.73	1.86112	0.578771	4.76967	13.5311	0.539839	0.304317	0.166825	94.0204	2.33226	37.3278	10.2152	2.02897	1.87946	27.1911	32.0848	10.2609	4.1104	0.51297	5.06154	15.3624	0.850958	0.398891	0.257664	95.5786	4.76696	33.65
PH_40	46	Hospitalized patients	Brazil	80	Female	32.0513	12	2020-06-23	RT-PCR	ICU	Yes	No	0	2510.32	661.86	12.82	0	1.69	2.80606	6.53032	20.329	35.2361	14.3849	2.6271	1.08771	3.33624	12.441	0.516927	0.389885	0.314833	89.5759	3.33182	40.3642	9.30175	4.84882	4.85069	24.764	31.3875	12.0797	5.22178	0.923303	3.43796	11.4845	0.453902	0.310734	0.237169	89.3772	5.76968	36.2983
PH_80	50	Hospitalized patients	Brazil	77	Female	38.5675	15	2020-06-30	RT-PCR	ICU	Yes	Yes	0	45.46	15.88	5.23	0	0.03	1.10293	7.552	4.62048	27.7736	23.3479	3.55837	3.2916	2.48714	24.5281	0.944971	0.433405	0.359507	88.0535	4.35128	48.8463	16.4948	1.50395	2.62505	17.5147	29.1732	14.7725	8.02796	0.869029	3.30599	19.6322	1.10701	0.717934	0.750553	95.002	9.49645	39.4241
PH_50	52	Hospitalized patients	Brazil	59	Female	26.6667	14	2020-06-24	RT-PCR	non-ICU	Yes	Yes	0	14.74	20.64	2.52	0	0.25	2.79842	11.6401	27.1358	28.4053	10.7134	3.64638	2.19059	2.42712	7.20222	1.0694	1.52331	1.24791	83.3709	6.4176	39.0424	8.36497	7.96059	5.2505	44.971	23.5571	5.90994	2.66144	1.16554	2.74066	5.30881	0.190562	0.186152	0.0976675	85.6234	2.94525	24.5616
PH_58	57	Hospitalized patients	Brazil	94	Male	24.7721	12	2020-06-26	RT-PCR	non-ICU	Yes	No	0	99.43	11.25	1.18	0	0.24	1.35706	5.47869	8.09825	31.7931	19.1411	2.42087	1.65541	3.80292	24.3083	1.01276	0.476658	0.454845	91.5088	3.35237	44.2502	16.3618	1.86195	3.17499	21.0712	29.2911	14.5618	8.37107	1.44573	2.98904	15.647	0.540282	0.529427	0.516275	93.5173	9.41677	39.242
PH_73	59	Hospitalized patients	Brazil	79	Male	34.1537	11	2020-06-29	RT-PCR	ICU	Yes	Yes	0.08	0.65	2.94	0.01	0	0	2.4324	13.2462	12.2881	28.307	16.8789	3.23312	3.34481	2.5317	14.5057	1.05997	1.03349	1.13867	80.9765	5.40527	46.5981	12.3371	1.47242	1.26207	36.4662	29.9344	11.7299	6.53499	0.28275	2.48829	9.08894	0.22641	0.312306	0.201293	96.9828	7.04859	32.7064
PH_61	60	Hospitalized patients	Brazil	86	Male	25.8065	4	2020-06-26	RT-PCR	ICU	Yes	No	0	172.56	15.84	7.14	0	0	2.98764	9.2809	13.8854	38.6631	14.3978	6.6765	1.21505	1.67496	7.94008	1.60913	0.730579	0.938835	86.5164	8.34591	46.6738	7.85888	3.05528	2.15457	37.5744	26.8921	8.58947	11.1005	0.413811	2.51317	6.64865	0.166631	0.555365	0.336032	94.3763	11.9919	31.1138
PH_63	62	Hospitalized patients	Brazil	74	Male	24.2215	13	2020-06-26	RT-PCR	non-ICU	Yes	No	0	414.05	71.57	2.61	0	0	2.16911	8.27682	11.9822	34.2866	21.34	2.60928	1.03379	2.34622	14.4869	0.552795	0.546412	0.369855	88.5203	3.52554	47.3291	9.94438	14.1187	12.304	18.3478	26.2867	11.3589	5.97326	0.858554	1.76832	7.20437	1.18921	0.309375	0.280904	72.7188	6.56354	37.0084
PH_65	64	Hospitalized patients	Brazil	47	Female	26.3146	8	2020-06-26	RT-PCR	non-ICU	No	No	0	73.23	25.46	2.09	0	7.61	2.79958	9.18494	30.7349	32.0651	8.68715	2.72494	1.19316	3.17282	6.84988	0.576689	1.16636	0.844495	86.8223	4.7358	35.4586	7.19004	2.24505	2.41701	38.9635	30.665	8.43122	5.81121	0.473359	3.20958	6.99148	0.227649	0.326819	0.238052	94.8646	6.37608	30.5851
PH_110	64	Hospitalized patients	Brazil	47	Female	26.3146	6	2020-07-03	RT-PCR	non-ICU	No	No							1.4842	3.49428	28.9894	38.8252	11.0006	2.10824	0.280591	3.82783	8.87821	0.259546	0.421308	0.430656	94.7409	2.96021	36.3098	7.17884	2.73039	2.51018	37.876	29.4706	8.76498	5.35526	0.498503	3.71153	8.20393	0.302374	0.341877	0.234428	94.2609	5.93156	30.495
PH_68	67	Hospitalized patients	Brazil	79	Female	26.6436	16	2020-06-26	RT-PCR	non-ICU	Yes	Yes	0	36.1	62.23	0.98	0	0	1.68986	10.1221	14.8955	32.7515	15.2674	3.08924	0.621353	3.14835	15.3844	0.456399	1.4208	1.15317	87.5667	5.6632	42.7643	11.3204	2.88993	2.12139	36.5581	29.3871	8.95659	5.90262	0.533382	3.48619	9.08962	0.383061	0.416098	0.275865	94.4553	6.59459	30.8056
PH_76	73	Hospitalized patients	Brazil	60	Male	30.0408	10	2020-06-29	RT-PCR	non-ICU	Yes	Yes	0.08	5.01	9.46	0.69	0.72	1.32	1.65654	8.20775	10.21	27.7338	18.1922	3.41955	5.60843	2.74731	19.3271	0.865843	1.07734	0.954237	84.5273	5.45112	47.2135	15.723	1.88312	1.14335	46.5587	25.8435	8.34826	3.37025	0.312695	3.09146	8.78851	0.263981	0.242585	0.153604	96.6608	3.76644	25.9241
PH_78	74	Hospitalized patients	Brazil	56	Male	29.3878	13	2020-06-29	RT-PCR	non-ICU	No	No	0	8.32	8.99	1	0	0	5.77808	14.0525	10.8162	28.9669	14.9778	2.17884	2.5767	2.59879	16.0387	1.49243	0.267882	0.255164	77.5927	2.70188	43.3346	12.361	2.22592	2.46139	38.536	27.2481	10.0891	4.05851	0.62544	3.09605	10.8119	0.398553	0.259267	0.189722	94.6872	4.5075	29.8645
PH_81	76	Hospitalized patients	Brazil	69	Male	28.2933	5	2020-06-30	RT-PCR	non-ICU	No	Yes	0	14.81	13.13	0.13	0	0	2.30709	16.7076	4.68506	24.5356	17.2194	1.4589	7.53084	2.76364	20.8478	1.00138	0.461912	0.480874	73.4545	2.40169	49.1963	17.0439	1.81543	2.49806	29.1803	30.7687	12.4212	6.875	0.896301	3.13836	11.3048	0.397978	0.404213	0.299606	94.7902	7.57882	35.8573
PH_84	78	Hospitalized patients	Brazil	85	Male	25.9516	12	2020-06-30	RT-PCR	non-ICU	No	No	0	29.93	41.87	1.06	0	0.16	0.852059	2.686	20.0242	36.9007	15.6915	2.26481	0.490176	3.8079	16.2408	0.582481	0.28487	0.174506	95.9718	2.72418	39.9108	11.0816	3.04132	3.25599	25.6842	30.6258	13.3458	7.49256	0.865083	2.94571	11.6236	0.363504	0.392933	0.36348	92.8376	8.24898	37.2944
PH_151	88	Hospitalized patients	Brazil	69	Male	30.1194	16	2020-07-13	RT-PCR	ICU	Yes	Yes							1.78686	7.35406	19.2313	33.3231	15.4859	3.37863	0.734737	3.25605	14.0173	0.570162	0.513012	0.348959	90.1243	4.2406	41.0521	10.0052	3.14265	3.19527	26.9636	31.2941	12.1642	7.60178	0.673859	3.1654	10.6561	0.367921	0.447806	0.327299	92.9882	8.37688	36.3854
PH_177	88	Hospitalized patients	Brazil	69	Male	30.1194	18	2020-07-15	RT-PCR	ICU	Yes	Yes							0.752793	4.02993	20.3844	36.3797	10.7594	2.84969	0.387938	5.03612	17.1189	1.35996	0.657944	0.283298	94.8293	3.79093	37.2673	13.1021	2.5351	1.82708	33.8119	30.6718	9.40294	3.49488	0.434549	4.38339	12.3756	0.551496	0.33889	0.172414	95.2033	4.00618	30.9194
PH_106	89	Hospitalized patients	Brazil	33	Male		9	2020-07-02	RT-PCR	non-ICU	No	No							0.36695	3.09061	14.7659	35.4979	17.1478	2.23775	0.580795	4.68881	19.7323	0.901312	0.505707	0.484173	95.9616	3.22763	42.1245	13.8972	0.499767	0.788539	24.1622	34.4321	15.0673	5.11072	0.352824	3.4541	14.9572	0.59143	0.318913	0.264837	98.3589	5.69447	38.3286
PH_133	91	Hospitalized patients	Brazil	78	Female	24.3865	25	2020-07-07	RT-PCR	ICU	Yes	No	0	25.95	81.56	0.01	0	0.1	3.08114	15.7513	10.2582	27.9439	12.0204	2.05922	7.62484	3.30863	16.296	0.840354	0.538023	0.278048	73.5427	2.87529	45.5641	14.8631	4.16162	3.02741	30.5837	27.8954	9.71444	4.81696	1.07592	4.30433	12.7011	0.763925	0.547302	0.40778	91.7351	5.77205	32.2578
PH_120	92	Hospitalized patients	Brazil	71	Male	31.3469	9	2020-07-06	RT-PCR	ICU	Yes	Yes							3.55688	26.6796	5.25128	19.6952	16.7221	3.16831	4.66175	2.09774	13.514	0.5713	2.66805	1.41373	65.1018	7.25009	50.5234	12.749	2.76041	3.86119	22.5987	31.4956	13.4485	9.83855	1.0305	2.8051	10.9671	0.344735	0.468603	0.380955	92.3479	10.6881	39.4392
PH_143	92	Hospitalized patients	Brazil	71	Male	31.3469	12	2020-07-10	RT-PCR	ICU	Yes	Yes							2.81092	9.93951	8.25172	30.5106	17.3145	2.7388	2.58946	3.12447	20.5602	1.10955	0.617201	0.433124	84.6601	3.78912	44.9119	14.7718	4.26447	5.70302	23.3189	29.8177	12.2136	7.10081	1.10438	3.12269	11.8752	0.574552	0.494121	0.41043	88.9281	8.00536	37.4222
PH_138	95	Hospitalized patients	Brazil	38	Male	25.2493	9	2020-07-10	RT-PCR	ICU	No	No							3.48845	16.7587	4.4791	20.7516	21.1288	1.45324	6.43194	1.6563	20.9019	1.52098	0.582056	0.846928	73.3209	2.88222	50.5296	16.7305	1.86431	4.12865	14.7466	30.3057	18.9663	8.22352	1.56612	2.54719	16.2775	0.428166	0.471761	0.474142	92.4409	9.16942	44.2731
PH_231	95	Hospitalized patients	Brazil	38	Male	25.2493	26	2020-07-27	RT-PCR	ICU	No	No							0.645693	1.95481	18.8942	39.708	16.6577	2.0225	0.42068	3.82494	14.972	0.534257	0.214939	0.150265	96.9788	2.3877	41.6255	10.3257	1.55491	1.98797	29.0549	33.9106	12.9329	4.20074	0.496246	3.32642	11.691	0.368091	0.257573	0.218638	95.9609	4.67695	35.8575
PH_136	96	Hospitalized patients	Brazil	76	Male	26.4236	7	2020-07-09	RT-PCR	non-ICU	Yes	Yes							1.92074	8.05277	10.5512	35.2131	15.3087	2.54784	1.56996	3.76144	18.6608	1.07455	0.715115	0.623729	88.4565	3.88669	43.7221	13.7401	1.69813	3.04834	21.8934	31.8943	13.3617	5.17613	0.963573	4.02788	16.5976	0.6612	0.401563	0.276237	94.29	5.85393	37.5368
PH_148	97	Hospitalized patients	Brazil	81	Male	20.7612	13	2020-07-13	RT-PCR	ICU	No	No							7.21121	20.8371	9.44507	25.4982	13.8262	2.53438	4.66786	2.01885	12.7539	0.527726	0.349341	0.330235	67.2839	3.21395	44.9709	10.5878	8.04205	10.8887	19.3137	23.6222	11.631	6.28067	4.67648	2.37811	11.9296	0.480232	0.414624	0.342671	76.3928	7.03797	38.9225
PH_118	99	Hospitalized patients	Brazil	57	Male	23.1481	9	2020-07-06	RT-PCR	non-ICU	No	No	0	35.75	9.79	1.11	0	0	1.91437	12.2028	4.3634	26.8726	20.2491	2.26701	3.04402	2.5643	23.7784	1.20447	0.766247	0.773284	82.8388	3.80654	47.6073	16.6676	2.76351	4.67715	17.1454	27.5423	15.5502	8.4918	1.86432	2.76771	16.9486	1.04781	0.613548	0.58752	90.695	9.69287	41.0962
COV-HCQ-B02-D07	COV-HCQ-B02	Hospitalized patients	Tübingen	57	Male	35.8025	12	2020-05-01	RT-PCR	non-ICU									6.199	9.88159	11.8727	20.8427	20.418	1.23445	4.3525	1.49361	20.9903	1.21491	0.886509	0.613685	79.5669	2.73464	64.7588	15.3832	2.71269	1.61417	48.3926	24.8211	6.34473	2.46444	0.52797	3.63733	8.62914	0.414795	0.311852	0.129151	95.1452	2.90544	32.4702
COV-HCQ-B02-D14	COV-HCQ-B02	Hospitalized patients	Tübingen	57	Male	35.8025	19	2020-05-08	RT-PCR	non-ICU									2.25499	5.23248	10.627	31.0229	17.2357	1.7307	1.81826	3.8647	24.3749	0.977236	0.65886	0.202287	90.6943	2.59185	65.8632	16.4367	2.94737	2.05617	40.7438	24.5022	8.00504	2.09658	0.760174	3.94386	13.4922	0.939839	0.352611	0.160127	94.2363	2.60932	39.8331
COV-HCQ-B02-D30	COV-HCQ-B02	Hospitalized patients	Tübingen	57	Male	35.8025	35	2020-05-24	RT-PCR	non-ICU									0.657269	1.17022	13.5382	36.1486	17.4621	2.29759	0.301218	4.25831	22.4938	0.882941	0.599219	0.19054	97.8713	3.08735	63.5676	14.8045	2.93004	1.67494	46.5023	25.0159	6.96667	2.31258	0.390516	3.755	9.53237	0.471611	0.31123	0.136882	95.0045	2.76069	34.0329
COV-HCQ-B04-D07	COV-HCQ-B04	Hospitalized patients	Tübingen	47	Male	25.3086	8	2020-05-02	RT-PCR	non-ICU									3.46701	12.4044	5.2887	26.2381	19.533	1.2236	5.49916	2.44568	22.5614	0.884892	0.275574	0.178527	78.6294	1.6777	69.9506	16.3651	2.41048	4.93135	15.5736	29.6205	18.1159	7.22334	1.48732	2.63542	16.3084	0.622312	0.547383	0.524048	91.1709	8.29477	59.5369
COV-HCQ-B04-D14	COV-HCQ-B04	Hospitalized patients	Tübingen	47	Male	25.3086	15	2020-05-09	RT-PCR	non-ICU									2.72137	7.71617	7.1333	28.3306	21.349	1.83699	3.0851	2.61497	23.7198	0.833598	0.445904	0.213267	86.4774	2.49616	69.673	15.8731	2.29175	4.05143	17.2029	29.9943	17.8811	6.84503	1.16235	2.697	16.2275	0.659678	0.495938	0.491013	92.4945	7.83198	58.4635
COV-HCQ-B04-D30	COV-HCQ-B04	Hospitalized patients	Tübingen	47	Male	25.3086	31	2020-05-25	RT-PCR	non-ICU									2.51724	6.15652	7.94816	29.0094	23.7103	2.49997	1.99829	2.50066	22.1961	0.688236	0.549177	0.226023	89.3279	3.27517	69.1767	14.4233	1.82591	3.37142	16.8826	29.7951	18.4221	8.23694	1.01146	2.49956	16.222	0.615732	0.558733	0.558291	93.7912	9.35396	59.0606
COV-HCQ-B06-D07	COV-HCQ-B06	Hospitalized patients	Tübingen	78	Female		14	2020-05-08	RT-PCR	non-ICU									3.31644	3.95211	18.7204	34.0734	18.0638	2.11501	0.799717	2.79752	15.2228	0.584366	0.225899	0.12866	91.9317	2.46957	56.3812	10.1716	2.1954	2.81914	23.2078	31.3834	15.7482	7.29431	0.68399	2.67098	12.6437	0.494415	0.457512	0.401223	94.3015	8.15304	52.2842
COV-HCQ-B06-D14	COV-HCQ-B06	Hospitalized patients	Tübingen	78	Female		21	2020-05-15	RT-PCR	non-ICU									1.5914	2.05198	14.6554	31.571	21.7663	2.83146	0.503111	2.73196	20.8507	0.789418	0.456014	0.201283	95.8535	3.48876	63.932	13.161	2.34391	2.69981	24.1887	30.4186	15.3233	7.58551	0.676228	2.67299	12.6018	0.532134	0.518657	0.438203	94.28	8.54237	51.5195
COV-HCQ-B06-D30	COV-HCQ-B06	Hospitalized patients	Tübingen	78	Female		37	2020-05-31	RT-PCR	non-ICU									1.07248	1.46936	16.9041	31.9416	21.7854	3.69095	0.265809	2.52991	18.9663	0.695736	0.475592	0.202721	97.1924	4.36927	61.9697	11.9159	2.0966	2.55554	24.2988	30.3571	15.8667	8.01152	0.66197	2.51116	12.2963	0.442458	0.463021	0.438891	94.6859	8.91343	51.6555
COV-HCQ-B07-D14	COV-HCQ-B07	Hospitalized patients	Tübingen	69	Male	30.4218	17	2020-05-21	RT-PCR	non-ICU									0.743384	1.30929	17.6707	29.1883	23.8874	6.05182	0.227419	1.8408	17.5294	0.523048	0.622649	0.405732	97.7199	7.0802	62.0794	10.836	0.895077	1.22633	26.2451	31.0099	16.5878	8.96699	0.374524	2.20255	11.2303	0.313935	0.536213	0.411317	97.5041	9.91452	50.8889
COV-HCQ-B07-D30	COV-HCQ-B07	Hospitalized patients	Tübingen	69	Male	30.4218	33	2020-06-06	RT-PCR	non-ICU									1.1673	1.86071	18.1048	29.3619	23.0557	6.19105	0.307533	1.79717	16.469	0.512017	0.713731	0.459112	96.6645	7.36389	60.7656	10.3853	0.95812	1.39188	25.1002	31.3125	17.1025	8.76913	0.421312	2.14038	11.6182	0.318361	0.456566	0.410857	97.2287	9.63655	51.9065
COV-HCQ-T01-D07	COV-HCQ-T01	Hospitalized patients	Tübingen	62	Female	24.281	11	2020-04-08	RT-PCR	non-ICU									2.03384	4.70913	8.77717	27.5735	23.668	3.30271	1.83455	2.48647	23.9787	0.810433	0.510337	0.315053	91.4225	4.1281	69.8979	15.373	2.43191	4.28975	16.8758	29.0752	17.6328	6.97268	1.28162	2.71792	16.9265	0.766012	0.536916	0.492851	91.9967	8.00245	58.896
COV-HCQ-T01-D14	COV-HCQ-T01	Hospitalized patients	Tübingen	62	Female	24.281	18	2020-04-15	RT-PCR	non-ICU									1.16512	2.98285	7.38028	26.8813	26.9251	3.53419	1.20667	2.18401	25.9725	0.819865	0.598805	0.349295	94.6454	4.48229	73.364	15.9755	2.15274	3.91589	17.1291	29.9402	18.4017	7.83823	1.07667	2.53264	15.4543	0.554377	0.54382	0.460268	92.8547	8.84231	58.3328
COV-HCQ-T01-D30	COV-HCQ-T01	Hospitalized patients	Tübingen	62	Female	24.281	34	2020-05-01	RT-PCR	non-ICU									0.74971	1.99563	7.81825	26.5412	28.6722	4.92534	0.716397	2.05107	24.8361	0.690517	0.61347	0.390187	96.5383	5.92899	73.3687	14.9941	2.6895	4.27461	17.4997	28.7629	18.1206	8.17177	1.13384	2.39594	15.2954	0.596301	0.525998	0.533473	91.902	9.23124	57.7452
COV-HCQ-T03-D07	COV-HCQ-T03	Hospitalized patients	Tübingen	82	Female		8	2020-04-11	RT-PCR	non-ICU									3.2423	5.87584	9.38959	26.3755	23.436	3.03225	1.92595	2.1625	22.7587	0.773208	0.640753	0.387443	88.9559	4.06044	68.3247	14.7109	2.73413	2.7415	31.7007	27.6482	11.0403	8.62398	0.662952	2.94475	10.4944	0.372316	0.611607	0.425152	93.8614	9.66074	44.2802
COV-HCQ-T04-D14	COV-HCQ-T04	Hospitalized patients	Tübingen	54	Female	40.3902	36	2020-04-23	RT-PCR	non-ICU									0.713321	2.58688	5.02413	29.9775	28.9591	2.87684	0.93055	2.17738	25.1209	0.849649	0.515203	0.268562	95.7693	3.6606	75.1957	15.3559	0.97032	1.78005	22.3886	30.3693	17.1938	8.16376	0.671605	2.48016	14.4335	0.535996	0.54327	0.469539	96.578	9.17657	54.9728
COV-HCQ-T04-D30	COV-HCQ-T04	Hospitalized patients	Tübingen	54	Female	40.3902	52	2020-05-09	RT-PCR	non-ICU									0.391869	1.24878	10.6374	31.9848	26.0916	3.75672	0.412093	2.45617	21.5771	0.674202	0.509254	0.259983	97.9473	4.52595	68.9929	13.2815	0.959337	1.64133	22.821	30.7348	16.8097	8.56689	0.626892	2.47942	13.866	0.482745	0.523571	0.488287	96.7724	9.57875	54.2466
COV-HCQ-T05-D07	COV-HCQ-T05	Hospitalized patients	Tübingen	56	Male	26.7309	23	2020-04-16	RT-PCR	non-ICU									0.521902	1.72418	6.73882	32.2638	24.2348	3.78878	0.831256	2.65505	25.6753	0.870194	0.384973	0.31089	96.9227	4.48465	72.3309	15.7989	1.68386	3.40243	17.9188	29.9702	16.4833	9.05781	1.25006	2.56662	15.7452	0.66597	0.62996	0.625789	93.6636	10.3136	57.5839
COV-HCQ-T05-D14	COV-HCQ-T05	Hospitalized patients	Tübingen	56	Male	26.7309	30	2020-04-23	RT-PCR	non-ICU									0.477134	1.6817	7.70932	31.319	23.7518	4.00338	0.744568	2.62817	25.7875	0.947695	0.60481	0.344861	97.0966	4.95305	71.695	16.0027	1.62044	3.2622	18.5806	30.7576	16.4291	9.41117	1.14431	2.55035	14.5023	0.537319	0.623091	0.581542	93.973	10.6158	56.4968
COV-HCQ-T05-D30	COV-HCQ-T05	Hospitalized patients	Tübingen	56	Male	26.7309	46	2020-05-09	RT-PCR	non-ICU									0.572981	1.65273	10.5038	30.8792	22.9995	4.43454	0.648927	2.67806	23.9277	0.825233	0.544988	0.332292	97.1254	5.31182	68.8285	14.8912	2.05873	3.63271	18.9816	28.9342	15.9736	9.25473	1.3443	2.54753	15.2193	0.808051	0.610625	0.634612	92.9643	10.5	56.4698
COV-HCQ-T06-D07	COV-HCQ-T06	Hospitalized patients	Tübingen	59	Male		10	2020-04-30	RT-PCR	non-ICU									3.0775	7.02319	9.27125	30.1887	18.6958	2.50902	2.49974	3.39077	21.8376	0.7959	0.472673	0.237831	87.3996	3.21952	65.859	15.0152	2.39988	4.42957	18.5049	28.1197	16.4647	8.09299	1.68119	2.52317	15.9334	0.710663	0.561732	0.578148	91.4894	9.23287	57.2317
COV-HCQ-T06-D14	COV-HCQ-T06	Hospitalized patients	Tübingen	59	Male		17	2020-05-07	RT-PCR	non-ICU									2.16658	4.75479	10.6436	32.2673	19.9533	3.11523	1.56408	3.24912	20.7918	0.731596	0.527745	0.234991	91.5146	3.87796	65.2328	13.9154	1.96559	4.02774	17.8421	29.0612	17.6512	8.46245	1.48931	2.39861	15.4521	0.565615	0.559918	0.524304	92.5174	9.54667	57.9374
COV-HCQ-T06-D30	COV-HCQ-T06	Hospitalized patients	Tübingen	59	Male		33	2020-05-23	RT-PCR	non-ICU									1.88806	3.69027	13.8314	32.0357	19.7631	4.70424	1.04446	3.04776	18.6478	0.555833	0.535882	0.255543	93.3772	5.49567	62.2736	12.3215	1.9218	3.86341	17.2367	28.1694	18.0594	10.2248	1.54414	2.18267	14.9772	0.60256	0.599622	0.618373	92.6707	11.4428	58.3216
COV-HCQ-T07-D30	COV-HCQ-T07	Hospitalized patients	Tübingen	83	Male		37	2020-05-24	RT-PCR	non-ICU									1.81636	4.59435	10.7888	25.5586	23.0993	5.35183	0.704139	2.39903	23.1082	0.921346	1.18113	0.476938	92.8852	7.00989	67.8523	14.856	1.83724	2.14953	25.8347	28.1985	11.4743	15.1037	0.591946	2.60691	10.2252	0.401662	0.921667	0.654691	95.4213	16.68	47.8379
COV-HCQ-T08-D07	COV-HCQ-T08	Hospitalized patients	Tübingen	75	Male		9	2020-05-01	RT-PCR	non-ICU									2.68877	5.12541	8.20372	27.119	25.9219	2.32828	2.09214	1.76279	22.8084	0.878173	0.618036	0.453367	90.0937	3.39969	70.6307	14.7455	2.14059	3.88528	20.9202	28.9382	16.1903	7.29937	1.42486	2.49953	15.1039	0.642785	0.506898	0.448233	92.5493	8.2545	55.3746
COV-HCQ-T08-D30	COV-HCQ-T08	Hospitalized patients	Tübingen	75	Male		32	2020-05-24	RT-PCR	non-ICU									0.791516	2.04752	13.1251	35.6838	23.6203	3.26333	0.553377	2.38186	17.4702	0.467161	0.424586	0.17128	96.6076	3.8592	64.1828	10.9678	2.65708	3.36646	25.8771	29.3931	14.5089	6.16719	0.965059	2.69523	13.0092	0.575837	0.449974	0.334821	93.0114	6.95198	50.4298
COV-HCQ-T10-D07	COV-HCQ-T10	Hospitalized patients	Tübingen	38	Male		32	2020-05-03	RT-PCR	non-ICU									4.93458	11.0677	6.28116	28.359	19.5877	2.15542	3.83286	2.62164	19.664	0.934112	0.316017	0.245927	80.1649	2.71736	66.5244	14.2743	4.46266	5.32351	24.0628	28.1662	12.3428	6.80784	1.41715	3.0713	12.7783	0.627697	0.522102	0.417555	88.7967	7.7475	49.529
COV-HCQ-T10-D30	COV-HCQ-T10	Hospitalized patients	Tübingen	38	Male		55	2020-05-26	RT-PCR	non-ICU									0.981388	1.99646	10.8264	33.0251	21.5472	4.83173	0.583155	2.94317	21.5452	0.792821	0.601803	0.325627	96.439	5.75916	66.4931	13.7923	4.07282	4.83047	23.337	28.5404	13.5914	7.78393	1.22673	2.72311	12.3716	0.577276	0.52243	0.422799	89.87	8.72916	50.39
COV-HCQ-T10-D14	COV-HCQ-T10	Hospitalized patients	Tübingen	38	Male		39	2020-05-10	RT-PCR	non-ICU									1.8922	4.02205	7.96083	30.6968	21.6816	3.85382	1.27513	2.86955	23.806	0.978682	0.630069	0.33329	92.8106	4.81717	69.1108	15.4357	4.41691	5.42648	23.0597	28.2967	13.101	6.59013	1.46206	2.95283	13.1526	0.632657	0.504898	0.40406	88.6946	7.49909	50.6379
TueCoV 003	TueCoV 003	Outpatients (late timepoints)	Tübingen	51	Male	24.6914	76	2020-05-28	RT-PCR	non-ICU									0.527974	1.17246	21.0653	30.8534	23.9493	4.1317	0.258165	1.88196	15.2761	0.410589	0.315067	0.157997	98.0414	4.60477	59.2294	9.35521	1.97034	3.13008	25.0702	32.1899	16.905	6.44246	0.679633	2.05167	10.6374	0.291994	0.340256	0.291098	94.2199	7.07382	50.8823
TueCoV 004	TueCoV 004	Outpatients (late timepoints)	Tübingen	50	Female	30.4687	74	2020-05-28	RT-PCR	non-ICU									0.516116	1.21614	14.0517	33.4106	21.8369	7.24045	0.311854	2.65406	17.2453	0.626962	0.549332	0.340615	97.9559	8.1304	62.8969	11.1776	0.972511	2.21023	16.2796	32.6749	18.8191	10.2738	0.812104	2.26871	14.047	0.457221	0.609612	0.575242	96.0052	11.4586	58.7293
TueCoV 005	TueCoV 005	Outpatients (late timepoints)	Tübingen	24	Female	21.7738	72	2020-05-28	RT-PCR	non-ICU									0.794857	1.76156	8.82039	23.9271	31.1488	3.20993	0.586445	1.76975	26.3261	0.711412	0.624431	0.319243	96.8571	4.15361	74.7384	15.5244	0.485292	2.0519	14.707	30.5379	22.0212	7.17211	1.38324	1.9935	17.9121	0.672304	0.491886	0.571523	96.0796	8.23551	63.6841
TueCoV 006	TueCoV 006	Outpatients (late timepoints)	Tübingen	24	Female	23.7118	77	2020-05-28	RT-PCR	non-ICU									0.686743	1.62152	23.1536	27.9737	20.7897	7.05018	0.218378	2.16826	14.9204	0.423925	0.653382	0.34019	97.4734	8.04375	56.4261	9.57421	0.545236	2.25559	10.5961	24.8565	25.1728	8.99787	1.54828	1.55705	22.0204	0.928344	0.654614	0.867191	95.6509	10.5197	69.6978
TueCoV 007	TueCoV 007	Outpatients (late timepoints)	Tübingen	50	Male	41.6667	75	2020-05-28	RT-PCR	non-ICU									0.347726	0.758636	51.1355	23.0291	11.0363	3.6129	0.104113	1.80588	7.51494	0.23824	0.301638	0.114977	98.7895	4.02952	33.7627	5.15901	0.782598	1.12998	31.0301	29.991	13.4205	7.973	0.529315	2.65005	11.1698	0.384118	0.50079	0.438814	97.5581	8.91261	47.0649
TueCoV 008	TueCoV 008	Outpatients (late timepoints)	Tübingen	51	Female	31.2314	72	2020-05-28	RT-PCR	non-ICU									0.475637	1.18293	12.5555	30.6675	28.4584	4.6196	0.303419	1.98265	18.5426	0.490638	0.475887	0.245174	98.038	5.34066	67.5045	11.2655	1.34779	2.58983	21.0978	30.8475	17.5483	8.8962	0.856438	2.20024	13.1583	0.419169	0.539947	0.49861	95.2059	9.93476	55.0176
TueCoV 010	TueCoV 010	Outpatients (late timepoints)	Tübingen	63	Female	23.6244	49	2020-06-04	RT-PCR	non-ICU									0.973521	2.09141	8.85255	31.1964	28.6315	4.11821	0.487032	1.81913	20.389	0.685127	0.46432	0.291796	96.448	4.87432	70.3292	12.4108	1.1555	1.79475	21.9195	32.68	15.879	10.4557	0.47703	2.52561	11.5418	0.413885	0.598538	0.55868	96.5727	11.6129	52.8977
TueCoV 011	TueCoV 011	Outpatients (late timepoints)	Tübingen	50	Female	29.0548	50	2020-06-04	ELISA	non-ICU									1.65671	4.19361	7.24409	31.2537	26.5793	3.61467	1.06108	2.14758	20.88	0.636908	0.46027	0.272065	93.0886	4.347	70.2643	13.0474	1.16412	3.30711	11.6228	29.944	22.0392	7.8945	1.39438	2.24746	18.5238	0.682385	0.579767	0.600436	94.1344	9.07471	65.2267
TueCoV 012	TueCoV 012	Outpatients (late timepoints)	Tübingen	23	Male	26.8274	41	2020-06-04	RT-PCR	non-ICU									2.37517	3.46882	13.5637	27.5294	24.6116	5.68644	0.606556	1.95853	18.0493	0.670198	0.949847	0.530478	93.5495	7.16676	64.2647	11.7176	1.02923	2.51825	12.4281	28.2943	20.6863	10.5844	1.55373	2.25472	18.3897	0.690444	0.74259	0.828168	94.8988	12.1552	64.3455
TueCoV 014	TueCoV 014	Outpatients (late timepoints)	Tübingen	50	Female	21.2031	96	2020-06-19	RT-PCR	non-ICU									2.20557	3.16463	23.3911	24.9975	19.9796	6.43901	0.893765	1.85559	14.8005	0.879865	0.886113	0.506808	93.736	7.83193	55.732	10.3513	1.92382	4.46007	13.1245	30.1913	20.7763	7.6509	1.86787	2.03243	16.3424	0.574955	0.486706	0.5688	91.7482	8.7064	62.541
TueCoV 015	TueCoV 015	Outpatients (late timepoints)	Tübingen	52	Male	23.9484	100	2020-06-19	RT-PCR	non-ICU									1.33454	2.35922	30.872	25.642	16.0667	4.23418	0.756279	2.53699	14.8297	0.505543	0.61809	0.244703	95.55	5.09697	50.0982	9.99843	2.28321	2.69238	23.3357	31.0016	14.9241	6.55025	1.02103	2.93403	13.7086	0.582365	0.521102	0.445668	94.0034	7.51702	52.5314
TueCoV 016	TueCoV 016	Outpatients (late timepoints)	Tübingen	21	Female	35.3212	93	2020-06-19	RT-PCR	non-ICU									0.314614	0.656144	42.1477	25.4377	12.6329	3.77455	0.13192	2.69425	11.2455	0.347743	0.432936	0.184071	98.8973	4.39156	41.0399	7.69206	0.478741	1.19324	25.1693	33.9068	14.7162	8.72541	0.54217	2.66132	11.288	0.304005	0.58184	0.432956	97.7858	9.7402	50.8176
TueCoV 018	TueCoV 018	Outpatients (late timepoints)	Tübingen	24	Male	23.3747	71	2020-06-24	RT-PCR	non-ICU									0.810266	1.27174	29.3712	29.832	18.0761	5.72274	0.211756	2.19713	11.3596	0.324828	0.5717	0.250998	97.7062	6.54544	50.0209	7.6204	0.324108	0.896128	17.7296	34.8373	21.9098	6.40612	0.461748	1.97944	14.1747	0.467668	0.378299	0.435075	98.318	7.2195	59.6977
TueCoV 019	TueCoV 019	Outpatients (late timepoints)	Tübingen	24	Male		71	2020-06-24	RT-PCR	non-ICU									2.27029	1.40963	30.7399	27.6568	16.5259	5.6282	0.34167	2.16705	11.9955	0.39074	0.573769	0.300483	95.9784	6.50245	48.272	8.07998	0.324764	0.915075	17.4828	34.4021	21.8166	6.67704	0.507935	1.96107	14.5665	0.512042	0.374288	0.459778	98.2522	7.51111	60.0277
TueCoV 020	TueCoV 020	Outpatients (late timepoints)	Tübingen	52	Male	23.5294	111	2020-07-03	RT-PCR	non-ICU									0.368281	0.703465	17.4419	24.0056	23.9859	3.36958	0.364413	2.39956	25.7238	0.855908	0.514828	0.266735	98.5638	4.15114	66.6933	15.4906	0.576522	1.54746	16.6216	33.4626	18.4393	6.1631	0.986156	2.87899	17.5789	0.74873	0.482271	0.514396	96.8899	7.15977	60.5347
TueCoV 021	TueCoV 021	Outpatients (late timepoints)	Tübingen	51	Female	23.5078	108	2020-07-03	RT-PCR	non-ICU									0.749619	1.48993	11.7107	29.5983	28.7313	5.61901	0.47054	1.63965	18.677	0.465758	0.529468	0.318727	97.2899	6.4672	68.1015	11.2834	1.70596	3.58652	16.1684	30.9247	21.002	7.39842	1.45693	1.87583	14.5075	0.444735	0.455832	0.473127	93.2506	8.32738	60.005
TueCoV 022	TueCoV 022	Outpatients (late timepoints)	Tübingen	21	Female	20.7008	109	2020-07-03	RT-PCR	non-ICU									0.431959	1.02926	19.7015	25.3758	22.8035	5.00437	0.540008	2.25612	21.2766	0.68066	0.573915	0.326336	97.9988	5.90462	62.7468	13.1671	0.721094	2.4749	13.4425	30.2415	21.8089	5.44807	1.73199	2.24463	20.0399	0.871588	0.433188	0.541809	95.072	6.42306	65.4152
TueCoV 023	TueCoV 023	Outpatients (late timepoints)	Tübingen	27	Female	22.5981	111	2020-07-02	ELISA	non-ICU									0.864224	2.22753	19.7603	26.1151	24.2063	5.29964	0.819835	1.8076	17.5515	0.600551	0.410303	0.337093	96.0884	6.04703	61.4454	11.0637	1.82679	5.00165	12.9296	27.574	22.1747	9.02867	1.81847	1.6811	16.3619	0.482495	0.532865	0.587761	91.3531	10.1493	63.3345
TueCoV 024	TueCoV 024	Outpatients (late timepoints)	Tübingen	27	Male	22.9176	119	2020-07-02	ELISA	non-ICU									0.563024	0.890799	26.189	29.2053	19.8695	4.61781	0.144248	2.42639	14.9867	0.437738	0.440377	0.229167	98.4019	5.28735	54.4577	9.55119	0.33342	0.73929	21.7691	35.2996	19.481	6.91242	0.320133	2.01799	12.0087	0.355363	0.371243	0.391819	98.6072	7.67549	55.2273
TueCoV 025	TueCoV 025	Outpatients (late timepoints)	Tübingen	23	Female	29.7619	113	2020-07-02	ELISA	non-ICU									0.56886	0.994166	28.1371	24.3407	19.7091	4.20835	0.18958	2.37215	18.1195	0.549991	0.523499	0.287074	98.2474	5.01892	55.0747	11.2959	0.276908	0.761477	20.6443	32.4356	20.7812	6.03851	0.45581	1.98303	15.2925	0.462967	0.405409	0.462345	98.5058	6.90626	58.2668
TueCoV 026	TueCoV 026	Outpatients (late timepoints)	Tübingen	21	Female	21.3839	102	2020-07-02	RT-PCR	non-ICU									0.280579	0.663842	28.8339	25.2872	19.5639	4.40458	0.139655	2.32869	17.3059	0.495978	0.446265	0.249522	98.9159	5.10036	54.3203	10.731	0.360456	1.13171	14.6263	31.3814	23.6212	6.83948	0.661419	1.89988	17.834	0.578173	0.487789	0.578317	97.8464	7.90558	64.1431
TueCoV 028	TueCoV 028	Outpatients (late timepoints)	Tübingen	31	Male	24.6914	110	2020-07-02	RT-PCR	non-ICU									2.11869	2.66814	15.7675	24.6463	25.6087	6.30145	0.708269	1.78477	18.3185	0.707899	0.781508	0.588245	94.5049	7.6712	64.0227	11.7985	1.48249	3.2204	15.6207	29.4156	20.327	8.51013	1.17855	2.0954	16.3032	0.596575	0.57132	0.678627	94.1186	9.76008	60.9904
TueCoV 029	TueCoV 029	Outpatients (late timepoints)	Tübingen	28	Female	35.8564	135	2020-07-03	ELISA	non-ICU									1.8718	4.00635	7.6813	26.3833	30.631	5.13651	1.24724	1.45253	20.0984	0.563861	0.535801	0.391928	92.8746	6.06424	71.6897	12.4268	0.549461	1.57753	13.3246	29.7484	23.3873	8.99849	0.842532	1.90114	17.8458	0.589641	0.557972	0.677219	97.0305	10.2337	64.7342
TueCoV 030	TueCoV 030	Outpatients (late timepoints)	Tübingen	24	Male	25.4365	110	2020-07-03	ELISA	non-ICU									2.44587	3.44861	17.0578	29.872	20.7792	5.56459	1.0802	2.08441	16.5152	0.424049	0.450997	0.276995	93.0253	6.29259	59.786	10.628	2.76757	5.5188	16.0186	29.0526	18.0117	6.44874	1.92393	2.28212	16.3322	0.639896	0.509604	0.494244	89.7897	7.45259	59.3079
TueCoV 031	TueCoV 031	Outpatients (late timepoints)	Tübingen	31	Female	20.1995	115	2020-07-03	RT-PCR	non-ICU									0.97525	0.941591	20.8985	24.9846	22.9753	4.94236	0.292949	2.19416	20.0558	0.740039	0.600347	0.399154	97.7902	5.94186	61.2947	12.5112	0.442775	1.49113	12.6348	30.6191	23.123	7.37497	1.13362	2.04431	19.2606	0.703144	0.51207	0.66048	96.9325	8.54752	65.9016
TueCoV 032	TueCoV 032	Outpatients (late timepoints)	Tübingen	53	Female	26.0262	139	2020-07-03	RT-PCR	non-ICU									0.79836	1.46006	15.2766	32.5542	25.899	3.30493	0.198288	2.3	16.9522	0.521315	0.494416	0.240619	97.5433	4.03997	63.8682	10.6141	1.10317	1.90197	21.9223	35.4336	17.9057	6.32308	0.494238	2.34511	11.5457	0.321724	0.369296	0.334128	96.5006	7.0265	53.788
TueCoV 035	TueCoV 035	Outpatients (late timepoints)	Tübingen	21	Male	21.9138	107	2020-07-03	RT-PCR	non-ICU									0.512991	0.99714	48.0403	25.0396	9.84081	4.52082	0.137054	2.72403	7.33336	0.231165	0.44987	0.172819	98.3528	5.1435	34.581	5.63973	0.736211	1.85985	16.7271	32.9929	20.9677	7.43121	0.60308	2.22457	15.012	0.439289	0.48179	0.524375	96.8009	8.43737	60.0416
TueCoV 037	TueCoV 037	Outpatients (late timepoints)	Tübingen	23	Male	34.2857	100	2020-07-03	RT-PCR	non-ICU									2.74011	5.83474	9.72656	29.0913	24.9363	2.88613	2.05664	1.85025	19.6199	0.615287	0.384922	0.257875	89.3685	3.52893	67.5096	12.7001	1.05629	2.82851	14.8602	31.4096	21.5117	7.10091	1.35388	2.07741	16.3023	0.512028	0.486537	0.500686	94.7613	8.08813	62.1321
TueCoV 038	TueCoV 038	Outpatients (late timepoints)	Tübingen	23	Female	19.7531	105	2020-07-07	RT-PCR	non-ICU									0.652899	1.29604	12.6327	22.7963	26.1227	5.8332	0.536104	1.92356	26.242	0.862299	0.632408	0.469899	97.515	6.93551	70.4737	15.7643	0.241425	0.952033	11.7017	28.663	22.3502	7.56389	1.12598	2.41462	22.595	0.935809	0.693389	0.762957	97.6806	9.02024	67.9134
TueCoV 039	TueCoV 039	Outpatients (late timepoints)	Tübingen	60	Female	25.9701	108	2020-07-07	RT-PCR	non-ICU									0.696194	1.51424	13.3552	22.8955	26.1448	6.09749	0.526756	1.84404	24.8141	0.89902	0.725768	0.487024	97.2628	7.31028	69.4101	15.0979	0.268227	1.00705	12.169	28.5037	22.0549	7.56644	1.19072	2.41551	22.3856	1.00123	0.65533	0.782324	97.534	9.00409	67.4887
TueCoV 040	TueCoV 040	Outpatients (late timepoints)	Tübingen	69	Male	23.9395	108	2020-07-07	RT-PCR	non-ICU									3.61303	3.0163	17.299	26.4203	22.2073	4.13132	0.806286	2.39868	18.0601	0.696386	0.795977	0.55543	92.5644	5.48272	60.7067	12.0046	0.990612	1.41661	25.8016	34.6381	14.3396	8.83288	0.43188	2.49241	9.85947	0.297398	0.500185	0.39927	97.1609	9.73233	49.2677
TueCoV 041	TueCoV 041	Outpatients (late timepoints)	Tübingen	61	Male	22.8571	114	2020-07-07	RT-PCR	non-ICU									0.581623	1.60501	17.6735	28.8278	22.6509	4.47559	0.619833	2.53243	19.719	0.549152	0.473933	0.291233	97.1935	5.24075	62.7875	12.3674	1.17604	3.14228	11.7239	29.0558	20.8536	8.10841	1.72737	2.44928	19.5953	0.773792	0.683181	0.711015	93.9543	9.50261	65.3806
TueCoV 042	TueCoV 042	Outpatients (late timepoints)	Tübingen	23	Male	28.3951	106	2020-07-07	RT-PCR	non-ICU									0.617958	1.86808	16.4342	26.8881	25.1535	4.47377	0.750292	2.02672	20.4955	0.594922	0.447348	0.249694	96.7637	5.17081	65.0959	12.5797	0.472358	1.24743	14.6909	30.7563	22.466	7.80287	0.773065	1.99992	17.9783	0.662928	0.528372	0.621607	97.5071	8.95284	63.6693
TueCoV 043	TueCoV 043	Outpatients (late timepoints)	Tübingen	30	Male	24.2215	118	2020-07-07	ELISA	non-ICU									0.607599	0.934144	45.354	24.5519	12.2392	3.85299	0.210298	2.25427	9.18692	0.267776	0.363748	0.177068	98.248	4.3938	38.0598	6.36393	0.636223	1.28818	21.3382	36.457	18.9748	5.35827	0.590107	2.30756	12.0072	0.361961	0.34992	0.330647	97.4855	6.03884	55.1452
TueCoV 044	TueCoV 044	Outpatients (late timepoints)	Tübingen	24	Female	20.4382	107	2020-07-07	RT-PCR	non-ICU									1.04272	2.30445	7.77867	27.0345	31.2466	4.69566	0.899191	1.55369	22.0391	0.505923	0.55568	0.343745	95.7536	5.59509	73.1066	13.2016	1.51223	4.65448	12.3178	29.4877	22.2263	6.81785	1.75986	1.98658	17.6919	0.55447	0.487926	0.502939	92.0734	7.80871	64.4527
TueCoV 045	TueCoV 045	Outpatients (late timepoints)	Tübingen	25	Female	24.2215	112	2020-07-07	ELISA	non-ICU									1.40522	1.67601	24.4252	27.0644	20.6034	3.6417	0.288307	2.29178	16.9862	0.658256	0.705223	0.254239	96.6305	4.60116	56.48	10.9211	0.463228	1.13772	19.4844	35.2596	19.7142	5.37456	0.466067	2.30722	14.5475	0.451401	0.390234	0.403807	97.933	6.1686	57.8177
TueCoV 047	TueCoV 047	Outpatients (late timepoints)	Tübingen	20	Female	23.5294	124	2020-07-08	RT-PCR	non-ICU									1.05622	2.25212	13.3314	28.6791	28.2685	4.42859	0.403164	1.80396	18.2287	0.648776	0.589479	0.309996	96.2885	5.32807	66.7358	11.3164	0.623622	1.64147	18.8838	33.5328	21.1062	6.98414	0.637996	1.8622	13.4614	0.40629	0.408683	0.451436	97.0969	7.84426	58.2779
TueCoV 048	TueCoV 048	Outpatients (late timepoints)	Tübingen	21	Male	20.5714	103	2020-07-08	RT-PCR	non-ICU									1.1239	1.50976	36.3062	27.1939	13.455	4.89711	0.358663	2.69838	11.3683	0.399013	0.436748	0.253128	97.0077	5.58698	44.202	7.95663	1.07224	2.74273	15.4531	32.9522	21.4304	6.38437	0.914326	2.21583	15.4755	0.44885	0.456572	0.453912	95.2707	7.29486	61.0988
TueCoV 049	TueCoV 049	Outpatients (late timepoints)	Tübingen	22	Female	20.7612	103	2020-07-08	RT-PCR	non-ICU									1.30424	1.28111	13.5685	23.5208	28.1974	3.45328	0.492987	1.78862	24.7055	0.799186	0.497404	0.391005	96.9217	4.34168	69.8567	14.7369	0.375903	1.32765	12.0808	31.0601	25.6908	5.71475	0.88258	1.94936	19.2995	0.673534	0.443596	0.501349	97.4139	6.6597	67.2955
TueCoV 050	TueCoV 050	Outpatients (late timepoints)	Tübingen	24	Female	21.6721	42	2020-07-08	ELISA	non-ICU									2.09619	2.33467	13.8014	21.7203	25.469	5.80172	0.373981	2.0306	23.858	0.971568	0.919469	0.623053	95.1952	7.34424	67.699	14.8741	0.511696	1.36434	19.0441	33.3675	18.0085	9.39558	0.554065	2.44789	13.7311	0.434538	0.561532	0.57918	97.5699	10.5363	56.8758
TueCoV 051	TueCoV 051	Outpatients (late timepoints)	Tübingen	26	Male	25.0829	120	2020-07-08	RT-PCR	non-ICU									1.41947	2.96087	7.27897	27.0742	30.395	4.39059	1.12825	1.82559	21.9463	0.728391	0.531729	0.320655	94.4914	5.24297	72.91	13.6046	0.949544	2.3114	15.8395	34.8292	21.6092	6.69772	0.698198	2.11015	13.7231	0.40366	0.4164	0.411904	96.0409	7.52603	60.0285
TueCoV 053	TueCoV 053	Outpatients (late timepoints)	Tübingen	31	Female	27.3588	105	2020-07-08	RT-PCR	non-ICU									2.04983	2.8217	22.554	25.7937	20.5927	4.59202	0.394231	2.57913	16.8563	0.679383	0.756501	0.330498	94.7342	5.67902	57.1246	11.1377	0.485512	1.62179	16.1746	30.4481	21.54	7.67749	1.0126	1.99373	17.3226	0.611033	0.503226	0.609212	96.8801	8.78993	62.2177
TueCoV 054	TueCoV 054	Outpatients (late timepoints)	Tübingen	45	Female	26.9896	118	2020-07-10	RT-PCR	non-ICU									1.93835	3.13089	15.3083	20.9891	26.997	5.66596	0.855868	1.54829	21.633	0.587253	0.792189	0.553751	94.0749	7.0119	66.6901	13.2788	0.724736	3.31918	8.55738	23.4597	23.593	11.4683	2.07964	1.60038	22.3575	0.910298	0.826908	1.10303	93.8764	13.3982	70.3807
TueCoV 056	TueCoV 056	Outpatients (late timepoints)	Tübingen	19	Male	21.5139	118	2020-07-19		non-ICU									2.36897	4.48815	10.6824	23.2743	25.3553	4.42349	1.28189	1.95994	24.0871	0.791268	0.813543	0.473613	91.861	5.71065	69.4689	15.0993	1.20502	2.63546	19.0445	34.265	18.3328	5.83952	0.950121	2.48774	14.0015	0.424447	0.425082	0.388763	95.2094	6.65337	56.9241
TueCoV 058	TueCoV 058	Outpatients (late timepoints)	Tübingen	52	Female	23.634	113	2020-07-12		non-ICU									1.90824	2.70892	15.6572	28.4742	25.8135	5.01626	0.489865	1.93097	16.2782	0.64002	0.629125	0.453545	94.893	6.09893	63.0549	10.5309	1.59171	2.56977	14.3865	27.252	21.7598	10.0881	1.35923	1.71682	17.4168	0.512515	0.625272	0.721615	94.4793	11.435	62.8959
TueCoV 059	TueCoV 059	Outpatients (late timepoints)	Tübingen	55	Male	29.321	115	2020-07-10		non-ICU									1.19069	1.76974	30.2205	27.4317	16.6388	5.56015	0.386212	2.25761	13.4295	0.346733	0.523557	0.244814	96.6534	6.32852	49.8175	8.76758	1.68328	2.51017	26.6528	32.0326	14.0433	7.31058	0.699738	2.65398	11.2234	0.366481	0.457106	0.366578	95.1068	8.13426	49.1817
TueCoV 061	TueCoV 061	Outpatients (late timepoints)	Tübingen	58	Male	29.9836	105	2020-07-10	RT-PCR	non-ICU									1.47663	3.27217	16.9491	29.6356	24.4465	5.99987	0.722387	1.80219	14.5831	0.355421	0.50922	0.247824	94.5288	6.75691	60.9648	9.28778	2.32345	4.37837	16.9444	31.3883	18.7387	8.64375	1.28355	2.10106	12.8356	0.412955	0.424304	0.525651	92.0146	9.59371	57.2643
TueCoV 064	TueCoV 064	Outpatients (late timepoints)	Tübingen	53	Male	27.1706	87	2020-07-10	RT-PCR	non-ICU									0.950367	1.4506	47.8389	25.4651	9.1995	5.36689	0.22031	2.40013	6.12851	0.289046	0.510754	0.17989	97.3787	6.05754	33.614	5.00885	1.16813	2.13217	16.3346	33.6227	18.7665	8.40233	0.973918	2.46807	14.5462	0.458105	0.552462	0.574792	95.7258	9.52959	58.9084
TueCoV 065	TueCoV 065	Outpatients (late timepoints)	Tübingen	50	Female	26.3656	79	2020-07-10	RT-PCR	non-ICU									0.64921	1.0885	14.7367	29.7413	24.8384	4.01135	0.234899	2.28346	21.0044	0.672331	0.469563	0.269945	98.0274	4.75086	65.817	12.8035	0.818214	2.62163	12.7134	25.9532	21.9517	9.50734	1.61069	1.89019	20.596	0.827537	0.669285	0.840713	94.9495	11.0173	66.1475
TueCoV 066	TueCoV 066	Outpatients (late timepoints)	Tübingen	38	Female	23.1405	123	2020-07-10	ELISA	non-ICU									0.510158	0.843086	20.7736	29.0504	21.0928	5.58074	0.163015	2.64235	17.922	0.466601	0.621583	0.333735	98.4837	6.53606	59.3471	11.3079	1.31844	3.5398	14.3521	27.3784	22.6047	7.3878	1.61107	1.85259	18.3142	0.588105	0.478167	0.574543	93.5307	8.44051	64.011
TueCoV 067	TueCoV 067	Outpatients (late timepoints)	Tübingen	36	Male	27.0641	120	2020-07-10	ELISA	non-ICU									2.99564	3.67043	26.314	21.6866	18.2893	4.93664	0.737309	2.14543	17.0129	0.883448	0.919485	0.408815	92.5966	6.26494	54.0111	11.4954	0.57769	1.2062	16.9803	31.1208	20.1933	7.68607	0.612113	2.23712	17.5896	0.656639	0.521847	0.618284	97.604	8.8262	61.056
TueCoV 068	TueCoV 068	Outpatients (late timepoints)	Tübingen	24	Male	23.4568	131	2020-07-10	RT-PCR	non-ICU									0.380495	0.76279	41.2565	28.0001	14.2907	3.51336	0.104833	2.00845	9.00569	0.238268	0.302175	0.136531	98.7519	3.95207	41.0695	6.01711	0.984392	1.72026	23.3126	34.5319	19.0717	5.42066	0.496734	1.9228	11.6102	0.317284	0.292485	0.318976	96.7986	6.03212	53.759
TueCoV 069	TueCoV 069	Outpatients (late timepoints)	Tübingen	67	Female	26.2188	117	2020-07-14	RT-PCR	non-ICU									0.392648	0.793861	25.7387	30.8035	18.6928	4.19097	0.17084	2.45429	15.6008	0.492878	0.449865	0.218785	98.6427	4.85962	54.5224	9.94019	2.65832	3.6854	27.5682	29.9948	12.3103	7.61658	0.963888	2.84176	10.901	0.474438	0.51232	0.473104	92.6924	8.602	47.4481
TueCoV 070	TueCoV 070	Outpatients (late timepoints)	Tübingen	75	Male	24.5351	121	2020-07-14	RT-PCR	non-ICU									3.59663	5.38639	28.5349	28.2305	15.4708	4.64666	0.745785	1.79298	10.6472	0.298877	0.425529	0.223707	90.2712	5.29589	47.6274	7.21648	2.47535	2.40312	29.0882	29.7765	12.07	11.461	0.535461	2.32734	8.55744	0.285192	0.556691	0.46372	94.5861	12.4814	45.1741
TueCoV 072	TueCoV 072	Outpatients (late timepoints)	Tübingen	22	Female	25.9455	159	2020-07-17	ELISA	non-ICU									1.19502	2.66059	13.1929	33.4826	25.8037	4.24571	0.710683	1.88725	15.9706	0.339857	0.294394	0.216714	95.4337	4.75681	64.3268	9.87968	1.93103	3.75484	20.4472	29.2103	18.5132	5.99166	1.24734	2.15183	15.3447	0.533832	0.399537	0.474526	93.0668	6.86573	56.8677
TueCoV 073	TueCoV 073	Outpatients (late timepoints)	Tübingen	19	Female	16.6531	132	2020-07-17	ELISA	non-ICU									1.6284	3.79118	15.1749	31.4618	26.1779	4.76144	0.777069	1.58375	13.5201	0.527787	0.32921	0.266439	93.8034	5.35709	62.233	8.76607	1.36216	3.77262	15.3644	31.7705	22.1943	7.72767	1.19841	1.66122	13.6974	0.390014	0.355205	0.506045	93.6668	8.58892	60.6298
TueCoV 074	TueCoV 074	Outpatients (late timepoints)	Tübingen	47	Female	24.4473	125	2020-07-17	ELISA	non-ICU									0.658018	1.8485	21.8592	27.4215	24.5036	4.67256	0.608404	1.69165	15.7277	0.395912	0.337043	0.275962	96.8851	5.28557	59.4972	9.71627	1.03163	2.86782	13.6289	29.6472	22.1916	8.92975	1.46293	1.80834	16.7685	0.54574	0.48549	0.632097	94.6376	10.0473	63.4702
TueCoV 075	TueCoV 075	Outpatients (late timepoints)	Tübingen	30	Female	21.7776	134	2020-07-19	ELISA	non-ICU									0.401408	0.745168	16.7445	29.3253	26.389	4.10757	0.292512	2.24405	18.6998	0.421323	0.367699	0.261662	98.5609	4.73693	64.4592	11.3542	0.949214	2.80258	14.5341	30.8653	22.154	6.88576	1.16237	2.00328	17.0475	0.606563	0.412987	0.576383	95.0858	7.87514	63.0317
TueCoV 076	TueCoV 076	Outpatients (late timepoints)	Tübingen	63	Female	20.2812	121	2020-07-21	RT-PCR	non-ICU									0.418295	0.402039	16.1252	28.7092	23.6471	6.51124	0.0918865	2.29415	20.2511	0.657048	0.504137	0.388648	99.0878	7.40402	64.2462	12.422	0.331293	0.477741	22.6873	37.9684	9.74087	7.0159	0.193769	6.6667	13.3237	0.487162	0.633734	0.473422	98.9972	8.12305	50.6002
TueCoV 077	TueCoV 077	Outpatients (late timepoints)	Tübingen	69	Male	23.9869	118	2020-07-21	RT-PCR	non-ICU									1.17481	1.03726	34.3471	28.2911	12.3989	5.96593	0.271016	3.05798	11.9836	0.578665	0.555915	0.33766	97.5169	6.8595	45.024	8.68176	0.779988	1.05984	23.5092	29.8907	15.0302	9.90843	0.719592	2.89627	14.2286	0.548935	0.772334	0.655888	97.4406	11.3367	53.447
TueCoV 078	TueCoV 078	Outpatients (late timepoints)	Tübingen	28	Female	22.5309	115	2020-07-21	RT-PCR	non-ICU									1.22381	1.30108	31.3234	30.0036	15.7016	6.84524	0.264281	2.32224	9.96724	0.363114	0.398127	0.286251	97.2108	7.52961	47.0177	6.98218	1.34065	3.06604	22.329	29.5809	15.81	10.3512	1.17936	2.17978	12.6156	0.430127	0.516242	0.601156	94.414	11.4686	53.4833
TueCoV 079	TueCoV 079	Outpatients (late timepoints)	Tübingen	24	Female	22.7903	134	2020-07-22	RT-PCR	non-ICU									0.246945	0.501749	25.892	32.7167	20.5981	5.16207	0.0878395	2.03811	11.9874	0.271515	0.288438	0.209096	99.1635	5.6596	53.5076	7.57698	0.493448	1.69967	16.9888	32.6322	20.2125	7.21157	1.05529	2.22331	15.9846	0.545713	0.405671	0.547195	96.7516	8.16444	60.4316
TueCoV 080	TueCoV 080	Outpatients (late timepoints)	Tübingen	23	Female	23.4236	128	2020-07-22	ELISA	non-ICU									0.940335	1.1745	11.4218	24.2588	27.5544	5.99693	0.506801	1.78368	24.5294	0.70638	0.576624	0.550466	97.3784	7.12402	70.7426	14.6799	0.50976	1.55121	18.3976	32.1636	18.1449	8.28855	0.926997	2.36416	15.8897	0.599517	0.516842	0.647151	97.012	9.45254	58.6505
TueCoV 081	TueCoV 081	Outpatients (late timepoints)	Tübingen	68	Male	25.1651	135	2020-07-22	ELISA	non-ICU									0.543749	0.783243	22.3269	31.3923	23.4392	4.96512	0.168056	1.79667	13.7436	0.316685	0.314063	0.210436	98.505	5.48962	57.5037	8.4331	1.14139	1.20872	32.2527	32.7951	13.3071	6.56613	0.293324	2.47085	9.05873	0.251943	0.347615	0.306358	97.3566	7.22011	44.9117
TueCoV 082	TueCoV 082	Outpatients (late timepoints)	Tübingen	54	Female	23.5294	134	2020-07-22	ELISA	non-ICU									1.29187	1.75493	22.0537	31.5695	22.2341	6.81699	0.353116	1.76754	11.1777	0.347511	0.34723	0.285848	96.6001	7.45007	55.5263	7.31323	1.95314	4.17605	19.7082	30.9179	17.0091	9.64054	1.13714	2.08989	11.9563	0.358349	0.501393	0.551899	92.7337	10.6938	54.6757
TueCoV 083	TueCoV 083	Outpatients (late timepoints)	Tübingen	60	Male	30.4218	127	2020-07-22	ELISA	non-ICU									0.728884	1.04546	31.4136	27.492	18.1778	4.67807	0.208169	2.29789	12.9159	0.35048	0.443848	0.247875	98.0175	5.36979	49.8788	8.4073	3.35795	5.88727	19.5851	31.6285	17.2859	7.37039	1.32513	1.988	10.502	0.30102	0.399498	0.36926	89.4296	8.13915	53.4201
TueCoV 084	TueCoV 084	Outpatients (late timepoints)	Tübingen	24	Male	27.1527	95	2020-07-22	ELISA	non-ICU									1.8109	1.5741	30.3792	23.8792	17.3301	5.62612	0.439072	2.13791	15.0103	0.548003	0.626493	0.638582	96.1759	6.8912	50.888	9.97418	0.966386	1.9117	18.8539	29.9492	19.1903	7.2419	0.930703	2.37883	16.9119	0.639569	0.46947	0.556099	96.1912	8.26747	59.2042
TueCoV 085	TueCoV 085	Outpatients (late timepoints)	Tübingen	21	Female	18.9388	123	2020-07-24	ELISA	non-ICU									0.821325	0.904687	18.0291	26.5236	24.4486	4.72598	0.4046	2.18805	20.4551	0.720478	0.353134	0.425394	97.8694	5.50451	63.8019	12.6336	0.579042	1.37649	17.451	34.1301	20.7129	6.67295	0.835759	2.25973	14.6858	0.443819	0.390931	0.461419	97.2087	7.5253	59.5549
TueCoV 086	TueCoV 086	Outpatients (late timepoints)	Tübingen	51	Female	33.3465	121	2020-07-28	ELISA	non-ICU									0.810103	0.933728	27.0939	31.3543	19.1093	5.08189	0.144183	2.0014	12.6584	0.329804	0.279422	0.203516	98.112	5.56483	52.2706	7.97327	1.82822	1.85548	28.2521	31.1572	13.9601	7.35097	0.470546	2.59409	11.2589	0.374136	0.442401	0.455849	95.8458	8.24922	48.2196
TueCoV 089	TueCoV 089	Outpatients (late timepoints)	Tübingen	50	Male	23.1206	136	2020-07-28	ELISA	non-ICU									1.41271	1.76889	12.896	18.3307	27.8332	3.86379	0.296337	1.70443	29.5419	1.12416	0.633309	0.594482	96.5221	5.09159	72.5407	17.5094	0.336653	0.977245	16.7526	30.0484	19.6182	8.42194	0.830093	2.61037	18.3208	0.741215	0.619673	0.722839	97.856	9.76446	61.5719
TueCoV 092	TueCoV 092	Outpatients (late timepoints)	Tübingen	39	Female	24.4898	139	2020-07-31	RT-PCR	non-ICU									4.02592	6.5308	25.2172	23.2715	18.1686	6.0318	0.765355	1.89939	11.1719	0.962406	1.23109	0.724036	88.6779	7.98693	51.2746	8.85827	2.24591	5.90865	11.7346	26.9273	23.0832	9.11577	1.95508	1.53832	15.8577	0.534282	0.51861	0.580544	89.8904	10.2149	64.0151
TueCoV 093	TueCoV 093	Outpatients (late timepoints)	Tübingen	25	Female	18.937	143	2020-07-31	ELISA	non-ICU									0.754386	1.30404	29.5474	27.7149	19.1695	5.32039	0.248917	2.17188	12.6587	0.360794	0.505691	0.24339	97.6927	6.06947	51.1898	8.2751	0.451356	1.36555	14.288	30.5751	25.4113	9.17121	0.693153	1.56285	15.0634	0.402349	0.487287	0.528569	97.4899	10.1871	63.6797
TueCoV 094	TueCoV 094	Outpatients (late timepoints)	Tübingen	19	Female	18.3768	123	2020-07-31	ELISA	non-ICU									0.342853	0.623851	27.0052	33.2217	17.8849	4.15234	0.120097	2.43902	13.2995	0.343738	0.364884	0.201853	98.9132	4.71907	52.251	8.55643	0.560067	1.35642	23.4392	33.0521	17.8649	7.02997	0.591138	2.22301	12.637	0.419152	0.420612	0.406424	97.4924	7.85701	53.9597
TueCoV 095	TueCoV 095	Outpatients (late timepoints)	Tübingen	55	Female	19.9573	137	2020-07-31	RT-PCR	non-ICU									0.261056	0.619422	28.6945	27.9686	19.5855	5.08972	0.14615	2.2108	14.2741	0.412216	0.469381	0.26858	98.9734	5.82769	52.8655	9.09671	1.25458	2.34986	17.657	31.7383	20.8247	9.87113	0.657565	1.78391	12.4886	0.380688	0.487749	0.505864	95.738	10.8647	57.9729
TueCoV 096	TueCoV 096	Outpatients (late timepoints)	Tübingen	26	Female	21.6049	125	2020-07-31	RT-PCR	non-ICU									0.528153	1.05924	34.0673	26.2387	16.3709	5.98967	0.260038	2.40622	11.8709	0.390013	0.519648	0.299231	98.1526	6.80855	47.2978	8.06801	0.344125	1.07958	18.0575	32.764	20.3139	8.25969	0.582677	2.2429	14.81	0.478856	0.536913	0.529994	97.9936	9.32659	59.1569
TueCoV 097	TueCoV 097	Outpatients (late timepoints)	Tübingen	62	Female	20.9042	145	2020-08-04	RT-PCR	non-ICU									0.985439	1.7325	14.9129	29.2433	24.993	5.21173	0.360562	1.94213	19.1849	0.593916	0.506769	0.332746	96.9215	6.05124	64.7834	11.7575	1.67605	2.9164	18.6286	31.0594	18.1224	8.10365	0.815291	2.32799	14.7431	0.551265	0.527956	0.527987	94.5923	9.15959	57.2277
TueCoV 098	TueCoV 098	Outpatients (late timepoints)	Tübingen	23	Female	19.5965	140	2020-08-04	RT-PCR	non-ICU									0.956477	1.71165	21.6617	26.1101	22.4901	5.96996	0.337155	2.0809	17.0027	0.586959	0.655111	0.437159	96.9947	7.06223	59.118	10.8435	1.90649	5.4025	12.7042	27.1858	21.8946	9.35103	2.06733	1.77193	15.9753	0.522012	0.59489	0.623926	90.6237	10.5699	63.2362
TueCoV 099	TueCoV 099	Outpatients (late timepoints)	Tübingen	59	Male	28.0822	141	2020-08-04	RT-PCR	non-ICU									3.42228	6.70208	38.2173	22.9613	11.9579	5.20319	0.859917	1.62137	7.52719	0.476015	0.675798	0.37558	89.0157	6.25456	39.7785	6.00594	3.0131	4.66605	17.6146	28.3108	17.068	12.3443	1.37621	1.82755	11.9566	0.385518	0.678223	0.759071	90.9446	13.7816	55.4589
TueCoV 100	TueCoV 100	Outpatients (late timepoints)	Tübingen	56	Female	24.8016	142	2020-08-04	RT-PCR	non-ICU									1.67678	3.24067	12.3027	32.2984	28.4758	3.45272	0.695841	1.69136	15.1405	0.394217	0.44328	0.187794	94.3867	4.08379	65.4574	9.47363	1.79635	4.26639	15.5208	34.1328	20.8859	7.33517	1.24321	1.85068	11.8902	0.323532	0.402426	0.35247	92.6941	8.09007	58.6891
TueCoV 101	TueCoV 101	Outpatients (late timepoints)	Tübingen	73	Female	20.4491	143	2020-08-05	ELISA	non-ICU									1.16038	1.80397	22.6125	30.0549	21.1514	6.16478	0.217414	1.94508	13.5815	0.454098	0.51894	0.334941	96.8182	7.01866	55.9832	8.75303	2.4632	2.6478	28.4241	34.2371	13.0335	9.21147	0.36622	2.02015	6.75379	0.189764	0.371071	0.281861	94.5228	9.8644	44.8689
TueCoV 102	TueCoV 102	Outpatients (late timepoints)	Tübingen	74	Male	28.4831	143	2020-08-05	ELISA	non-ICU									2.86504	3.25027	37.3575	26.9868	11.6893	4.86417	0.595995	2.19251	8.66724	0.31285	0.785062	0.433272	93.2887	6.0825	40.738	6.64989	4.04597	6.84123	17.1362	30.2309	17.0108	7.91414	1.93476	2.00778	11.623	0.355776	0.487032	0.412265	87.178	8.81344	55.0772
TueCoV 103	TueCoV 103	Outpatients (late timepoints)	Tübingen	25	Male	24.5351	153	2020-08-05	RT-PCR	non-ICU									2.88082	4.82439	11.8744	23.7971	25.478	3.74182	1.8577	1.82319	21.9805	0.665065	0.688404	0.388684	90.4371	4.81891	67.8074	14.0343	1.88543	6.26803	10.4764	25.2645	21.7975	6.9142	3.6368	1.77893	19.7271	0.898694	0.579824	0.772621	88.2097	8.26664	67.2355
TueCoV 104	TueCoV 104	Outpatients (late timepoints)	Tübingen	26	Female	17.9931	150	2020-08-05	RT-PCR	non-ICU									1.25509	2.99882	8.4692	25.1705	29.9164	4.8362	0.868568	1.65612	22.9421	0.68383	0.715089	0.488043	94.8775	6.03933	72.5874	14.0188	1.10817	4.35119	11.6294	29.4422	23.8149	6.77169	2.11816	1.79564	17.3676	0.550207	0.517731	0.533074	92.4225	7.82249	65.8232
TueCoV 105	TueCoV 105	Outpatients (late timepoints)	Tübingen	68	Female	24.5675	157	2020-08-05		non-ICU									1.76881	2.67495	30.6928	28.2971	17.7546	4.74213	0.421956	1.91247	10.4865	0.375305	0.518591	0.354765	95.1343	5.61548	48.4657	7.22243	2.00865	2.7949	26.9918	31.3476	13.5863	9.42485	0.638273	2.41211	9.59248	0.288414	0.493789	0.420904	94.5582	10.3395	47.7629
TueCoV 106	TueCoV 106	Outpatients (late timepoints)	Tübingen	23	Female	25.4581	141	2020-08-05	ELISA	non-ICU									1.86076	3.31576	12.0092	26.6273	28.7721	4.59683	0.882778	1.56562	18.9822	0.580867	0.440147	0.366441	93.9407	5.40342	67.8572	11.6994	0.946639	2.62281	15.6057	32.1646	22.5089	5.72758	1.17025	2.03069	15.846	0.519064	0.417508	0.440263	95.2603	6.58535	61.966
TueCoV 107	TueCoV 107	Outpatients (late timepoints)	Tübingen	70	Male	29.0367	143	2020-08-07	ELISA	non-ICU									0.854294	1.87148	12.8329	29.9822	24.4651	5.79705	0.692657	1.91396	19.984	0.531379	0.620026	0.455053	96.5816	6.87213	66.2205	12.3642	1.36999	2.37481	15.4997	29.9418	17.4378	11.3331	1.08142	2.75549	15.9778	0.604176	0.84815	0.775754	95.1738	12.957	59.5036
TueCoV 108	TueCoV 108	Outpatients (late timepoints)	Tübingen	67	Female	22.4913	143	2020-08-07	ELISA	non-ICU									0.894753	1.1135	11.404	29.5354	26.6077	5.82653	0.305353	1.99271	20.8215	0.590292	0.51218	0.396122	97.6864	6.73483	68.2111	12.6042	0.78674	1.58404	19.2291	33.3766	17.2958	11.7268	0.572676	2.29216	11.5776	0.371876	0.635533	0.551032	97.0565	12.9134	55.1766
TueCoV 109	TueCoV 109	Outpatients (late timepoints)	Tübingen	21	Male	20.8117	112	2020-08-07	RT-PCR	non-ICU									1.46578	1.88445	25.106	23.0989	21.3317	4.33174	0.399443	2.26164	18.2779	0.782571	0.617919	0.441889	96.2503	5.39154	57.3309	11.782	0.721544	2.01487	12.9004	30.9377	23.1139	7.02166	1.08222	2.08626	18.3172	0.694587	0.533692	0.575901	96.1814	8.13126	65.0809
TueCoV 110	TueCoV 110	Outpatients (late timepoints)	Tübingen	19	Female	21.2585	128	2020-08-07	RT-PCR	non-ICU									1.72993	3.51459	10.3616	25.3733	32.1392	3.68425	0.993456	1.0694	19.4401	0.716929	0.414679	0.562548	93.762	4.66148	70.8804	11.957	0.585478	1.32715	23.2452	28.3692	22.1763	7.42401	0.587704	1.54775	13.5608	0.371734	0.41748	0.387256	97.4997	8.22875	56.6266
TueCoV 112	TueCoV 112	Outpatients (late timepoints)	Tübingen	41	Female	20.7031	127	2020-08-07	ELISA	non-ICU									1.02068	2.17431	12.196	26.9576	29.7369	5.43174	0.7117	1.51156	18.9533	0.448055	0.493168	0.3649	96.0933	6.28981	68.4991	11.4654	1.45474	4.47892	15.5904	30.5837	21.9188	8.20937	1.51319	1.68186	13.2804	0.3543	0.459167	0.475108	92.5531	9.14364	60.2483
TueCoV 114	TueCoV 114	Outpatients (late timepoints)	Tübingen	59	Female	26.5625	149	2020-08-11	RT-PCR	non-ICU									0.375348	0.735789	24.5466	30.2399	23.3154	5.74459	0.117223	1.58859	12.5311	0.26218	0.315042	0.228206	98.7716	6.28784	55.7661	7.65226	1.03271	1.63413	23.9562	32.9245	17.5826	9.92918	0.420474	1.88152	9.55815	0.252169	0.434752	0.393654	96.9127	10.7576	51.6091
TueCoV 115	TueCoV 115	Outpatients (late timepoints)	Tübingen	24	Female	26.1962	150	2020-08-12	RT-PCR	non-ICU									1.45198	1.98752	13.0522	30.495	24.9906	5.35763	0.376457	2.02845	18.7056	0.503168	0.673318	0.378015	96.184	6.40897	65.2249	11.5841	0.378719	1.06596	16.3335	32.3782	20.3772	9.06299	0.512407	2.30679	15.8495	0.529441	0.592058	0.613277	98.0429	10.2683	60.5848
TueCoV 116	TueCoV 116	Outpatients (late timepoints)	Tübingen	32	Male	22.5309	157	2020-08-12	RT-PCR	non-ICU									1.46495	1.83519	31.9684	26.7213	15.6167	5.39104	0.403161	2.52971	12.6306	0.501975	0.568938	0.368148	96.2967	6.32813	48.0436	8.75223	0.443678	1.36982	17.3159	33.3672	21.3886	8.31874	0.627322	2.05881	13.8139	0.406245	0.437299	0.452474	97.5592	9.20851	59.4645
TueCoV 118	TueCoV 118	Outpatients (late timepoints)	Tübingen	29	Female	20.0773	158	2020-08-14	RT-PCR	non-ICU									1.09086	2.24654	18.3651	25.9666	21.2642	4.64084	0.876369	2.60141	21.1649	0.697867	0.736032	0.349302	95.7862	5.72617	62.4484	13.5619	0.909341	4.12097	9.91477	27.7714	23.8339	6.20778	2.58541	1.90835	20.878	0.770796	0.535218	0.564009	92.3843	7.307	68.904
TueCoV 120	TueCoV 120	Outpatients (late timepoints)	Tübingen	33	Male	20.0617	151	2020-08-14	ELISA	non-ICU									2.12308	3.29338	28.1792	26.7671	17.6173	4.42369	0.688852	2.11424	13.3205	0.559913	0.528524	0.384318	93.8947	5.33653	51.1343	9.07812	1.09741	1.49615	24.3834	38.428	16.8404	3.53273	0.371494	2.47213	10.5849	0.307112	0.264898	0.221322	97.0349	4.01895	51.4223
TueCoV 121	TueCoV 121	Outpatients (late timepoints)	Tübingen	26	Female	21.0077	157	2020-08-14		non-ICU									0.898144	1.20435	11.9093	24.4831	32.5834	3.63315	0.26403	1.46226	22.1537	0.522027	0.576121	0.31043	97.6335	4.5197	71.5131	12.9053	0.361352	1.19532	24.3946	35.9908	18.5507	5.08066	0.555132	1.93816	11.0589	0.282763	0.285072	0.306509	97.8882	5.67224	52.999
TueCoV 122	TueCoV 122	Outpatients (late timepoints)	Tübingen	30	Female	24.6914	138	2020-08-14	RT-PCR	non-ICU									0.471861	0.929015	55.4149	22.9387	6.89502	3.43888	0.104726	2.92759	6.13937	0.198848	0.390016	0.151025	98.4944	3.97992	28.8011	5.05521	2.24678	6.0475	17.0489	29.6496	20.4299	7.12839	1.88806	1.66736	12.7583	0.367146	0.359529	0.408481	89.8177	7.8964	58.2781
TueCoV 124	TueCoV 124	Outpatients (late timepoints)	Tübingen	41	Male	35.4442	156	2020-08-18	ELISA	non-ICU									0.190814	0.518093	22.3765	28.4668	20.9963	6.16025	0.130281	2.36526	17.3909	0.475748	0.563281	0.365738	99.1608	7.08927	58.3959	10.8835	0.917131	1.64253	20.7908	33.8814	16.5573	9.84175	0.512263	2.54257	11.9152	0.36551	0.552426	0.481168	96.9281	10.8753	54.0617
TueCoV 125	TueCoV 125	Outpatients (late timepoints)	Tübingen	61	Female	25.6544	153	2020-08-18	RT-PCR	non-ICU									0.384864	0.852685	17.4253	30.1075	26.5602	6.23132	0.157562	1.56958	15.6871	0.306806	0.429071	0.288016	98.6049	6.94841	62.5947	9.37246	0.607422	1.04318	23.6975	32.1207	17.8589	9.53825	0.384524	2.03878	11.4306	0.348786	0.471741	0.459502	97.9649	10.4695	53.0887
TueCoV 126	TueCoV 126	Outpatients (late timepoints)	Tübingen	55	Male	31.0137	162	2020-08-18	RT-PCR	non-ICU									0.83895	1.46921	21.2637	31.7755	22.0037	8.46347	0.175908	1.5985	11.3102	0.289666	0.469381	0.341839	97.5159	9.27469	56.0094	7.23759	1.93027	2.59536	18.4675	31.799	18.7435	12.4461	0.6779	1.7119	10.292	0.300197	0.496808	0.539404	94.7965	13.4823	55.0776
TueCoV 127	TueCoV 127	Outpatients (late timepoints)	Tübingen	31	Male	27.1708	105	2020-08-18	RT-PCR	non-ICU									0.463752	1.12744	33.6599	26.1363	18.947	4.36418	0.238278	1.92807	12.287	0.268222	0.377919	0.201858	98.1705	4.94396	48.9094	7.7848	0.627629	1.50822	17.8883	32.7637	21.9923	7.97544	0.596978	1.78994	13.5447	0.412324	0.424352	0.476025	97.2672	8.87582	59.2532
TueCoV 128	TueCoV 128	Outpatients (late timepoints)	Tübingen	25	Female	22.68	157	2020-08-18	RT-PCR	non-ICU									1.97607	3.36771	10.7101	27.3052	25.6538	5.80416	0.747567	2.04686	20.2218	0.699688	0.918934	0.54813	93.9087	7.27123	67.5924	12.9413	1.01787	2.44549	17.9581	31.405	19.3862	8.76712	0.920551	2.07034	14.5118	0.448434	0.523854	0.545251	95.6161	9.83622	58.4181
TueCoV 129	TueCoV 129	Outpatients (late timepoints)	Tübingen	46	Female	24.2188	161	2020-08-18	RT-PCR	non-ICU									1.26823	1.89247	11.8149	27.7828	26.7929	5.94502	0.335215	1.86475	20.5597	0.523309	0.800069	0.420645	96.5041	7.16573	67.7743	12.5135	0.426668	1.20191	17.2868	32.3415	18.5968	7.64879	0.895649	2.65459	17.0708	0.743787	0.521315	0.611371	97.4758	8.78148	60.1024
TueCoV 132	TueCoV 132	Outpatients (late timepoints)	Tübingen	63	Female	23.4375	173	2020-08-25	RT-PCR	non-ICU									1.77581	2.61493	21.3764	24.9091	24.4293	3.90628	0.40222	1.63065	17.3929	0.52163	0.7404	0.300363	95.207	4.94704	59.9471	10.7549	0.971441	1.82096	22.1816	31.1198	17.127	8.15772	0.597592	2.65091	13.8158	0.494357	0.54228	0.520641	96.61	9.22064	54.7011
TueCoV 133	TueCoV 133	Outpatients (late timepoints)	Tübingen	25	Male	22.5152	161	2020-08-26	ELISA	non-ICU									1.18412	1.80122	31.0079	26.608	16.9445	5.03263	0.34087	2.13905	13.7287	0.42161	0.537315	0.254065	96.6738	5.82401	49.7489	8.92161	0.578695	1.53349	20.7977	33.7311	18.1443	6.71594	0.6836	2.33506	14.0674	0.555233	0.402169	0.455281	97.2042	7.57339	56.2647
TueCoV 134	TueCoV 134	Outpatients (late timepoints)	Tübingen	28	Female	33.2671	160	2020-09-03	RT-PCR	non-ICU									1.37162	2.15894	20.1739	27.7619	23.726	4.62888	0.305105	1.62842	16.7131	0.545895	0.64447	0.34179	96.1643	5.61514	60.0431	10.3623	0.303125	1.07398	24.8715	33.9002	17.369	5.73107	0.673124	2.18159	12.7207	0.402068	0.358072	0.415614	97.9498	6.50476	53.2029
TueCoV 135	TueCoV 135	Outpatients (late timepoints)	Tübingen	21	Female	20.4783	142	2020-09-04	RT-PCR	non-ICU									1.63008	3.65032	17.4484	25.5859	23.5396	5.33391	1.0625	1.69406	18.595	0.441679	0.666718	0.351849	93.6571	6.35247	62.4561	11.6268	2.03712	5.15435	17.4521	28.783	19.2683	7.70654	1.88074	1.90226	14.3346	0.472159	0.457822	0.55097	90.9278	8.71533	58.5087
[truncated: 1 more columns]
